# Supplementary material for: Treatment of Rotator Cuff Tears with platelet rich plasma: a prospective study with 2 year follow‐up
Source: BMC Musculoskelet Disord. 2021 May 29;22:499. doi: 10.1186/s12891-021-04288-4 (PMC8164813; doi:10.1186/s12891-021-04288-4)
Supplement: Supplementary file 1 — Additional file 1. [file 12891_2021_4288_MOESM1_ESM.xlsx]

## Sheet: Sorted by outcome
DOS	Last Name	First Name	Side	Sex	Age	Light?	Prior Surg	Surg Dr P	Months From Surg	Surg Type (Mx, MF)	Initial Meds	Meds on FU	Med Type	Using Cytos on FU?	Blood Thin	How Long	Pre Inj MRI	MRI Location	MRI Notes	Anthrogram	RC	RC PT %	Bicep	Glenohumoral	Labrum	MRI Comments	Comments	Synv #	Synv Mo	PRP Inj #	Form Date	Mo Since Last Seen	Good Outcome	Good Outcome 6 mo	Good Outcome 12 mo	Mo Elaps	Still Good At	Back To N	1 Wk	1 mo	2 mo	3 mo	4 mo	5 mo	6 mo	7 mo	8 mo	9 mo	10 mo
2016-03-21	Anghel	Marian	R	M	60	Y	None		None		N		N	N	N	2-5	2016-02-01	3T Imaging	small partial-thickness articular surface versus interstitial tear of the supraspinatus tendon at the footplate superimposed upon moderate tendinosis; posterior inferior labral tear with adjacent paralabral cyst; mild subacromial subdeltoid bursitis; mild osteoarthritic changes of the AC joint	N	PT		T	N	I			0		1	2016-05-02	53	1MY	Y	Y	55			0	0.15
2015-06-01	Babalis	Angeliki	R	F	80	N	None		None		Y	N	OTC N	N	N	5-10	2014-10-30	3T Imaging	Full-thickness, one-cm retracted, supraspinatus tendon tear; subscapularis tendinopathy;infraspinatus tendinopathy and articular-surface partial-thickness tear;biceps tendinopathy and tenosynovitis;Glenohumeral joint osteoarthritis and cartilage thinning; degenerative type labral tear;AC joint osteoarthritis; muscle atrophy	N	FT		T	MILD	I	glenohumeral osteoarthritis and cartilage thinning		0		2	2016-04-18	54	Yes	Y	Y	64				0.15		0.6
2015-01-03	Calafiore	Jennie	L	F	89	N	None		None		N	Y	OTC P	N	N	2-5	2014-11-25	Loyola Gottlieb Hospital	small full-thickness supraspinatus tear and also mild to moderate arthrosis.								Inj RC & sub acrom, not good surg cand - will live w/prob	0		1	2015-03-21	Done	No	N	N	69	ill		0	0		0	not surg cand - will live w/prob
2014-10-24	Candea	Dorin	L	M	47	N	None		None		Y	Y	OTC O	N	N	1-2	2014-10-14	Evanston	SLAP type labral tear extending from 2 o'clock posteriorly to at least 9 o'clock anteriorly; moderate-grade partial-thickness articular surface tear of the supraspinatus tendon involving the entire AP dimension of the tendon. No gadolinium is noted with/subdeltoid bursa. moderate to severe tendinosis; extension of the supraspinatus articular surface tear into the far anterior fibers of infraspina…	N	PT	50	N	N	S		in GH & RC, had surge 2/15/15	0		1	2014-11-03	Done	No	No	no	72	surge		0	0			surgery - SLAP
2015-09-11	Castelli	Anita	R	F	54	Y	None		None		Y		Rx P	N	N	1-2	2015-08-03	Closer Look Imag	mild biceps tendinosis; potential SLAP tear	N	N		T	N	S	potential SLAP tear				3	2016-06-03	52	Yes	Y	Y	61			0.1	0.75	0.6	0.55	0.7	0.85	0.85		0.85	0.75
2016-02-22	Crawley	Mark	R	M	49	Y	None		None		N			N	N	6-12	2016-01-11	St Marys	abnormal appearance of the glenohumeral joint, with diffuse joint space narrowing, mild chondral loss, and subchondral cysts/ erosions of the glenoid; minimal secondary osteoarthritis; mild to moderate supraspinatus and infraspinatus tendinopathy, with suggestion of a tiny interstitial tear of the distal infraspinatus tendon	N	T		N	MILD	N	potential RC interstitial tear		0		1	2016-03-18	55	1MY	UK	UK	56			0	0.5
2015-05-18	Dardick	Nancy	R	F	64	N	None		None		N	N		N	N	<6	2015-04-14	3T Imaging	partial-thickness articular surface tearing of the supraspinatus tendon with mild surrounding tendinopathy;mild infraspinatus tendinopathy; minimal-mild degenerative changes of the AC joint	N	PT	50-75	N	N	N	rc PT tear 0.7 TV x 1.1 cm in AP dimensions; there is glenohumeral joint effusion		0		1	2017-04-12	42	Yes	Y	Y	65	2Y			0.1						0.5
2016-12-28	Dirkes	Michael	R	M	24	Y	7/30/12 inf lab rep, SAD	no	53	lab	N			N	N	5-10	2016-11-25	3T Imaging	small superior glenoid labral tear; mild supraspinatus tendinosis	N	T		N	N	S			0		1	2017-05-26	41	Yes	Y	UK	45								0.4
2017-01-07	Dirkes	Michael	L	M	24	Y	None		None		N			N	N	5-10		3 T Imaging	minimal supraspinatus tendinosis	N	T		N	N	N			0		1	2017-05-26	41	Yes	Y	UK	45							0.4	0.4
2015-05-04	Doundoulakis	Elenne	R	F	52	N	None		None		Y		Rx P	N	N	1-2	2015-03-13	IL B&Jt	Supraspinatus and infraspinatus tendinopathy with at least a partial-thickness, bursal surface fraying of the anterior to mid supraspinatus tendon. Given that there is slightly increased fluid in the subacromial/ subdeltoid bursa, the presence of an occult focal full-thickness component is not entirely excluded	N	PT		N	N	N	potential RC full-thickness tear		0		1	2016-06-21	52	Yes	Y	Y	65	1Y		0
2016-01-25	Ernsteen	Scott	L	M	55	Y	3/5/15 - RC	No	7	RC	Y		OTC P	Rx N	N	6-12	2015-09-16	Evanston Hosp	postoperative changes of previous supraspinatus tendon with associated signal distortion, which significantly limits rotator cuff assessment. There is suspected focal high-grade partial-thickness articular sided tearing of the anterior supraspinatus tendon at its insertion. No gross full-thickness tear or tendon retraction. No muscle atrophy; suspected subcentimeter nondisplaced tear of the poste…	N	PT		N	MOD	S	rc postoperative effects; glenohumeral joint diffuse grade 2 cartilage thinning	prev Vcell;	0		1	2017-02-27	43	mod	Y	N	57	N			0.5	0.5				0.25
2016-06-29	Granahan	Laura	L	F	57	Y	None		None		Y		OTC P	N	N	>10	2016-06-24	3T Imaging	Mild to moderate subacromial/subdeltoid bursitis; Supraspinatus and infraspinatus tendinosis with a partial articular surface and interstitial tear at the supraspinatus tendon insertion anteriorly.; mild AC joint osteoarthritis; mild marginal fraying of the posterior superior glenoid labrum.	N	PT		N	N	S	labrum mild fraying, no discrete tear		0		1	2016-08-29	49	Yes	Y	Y	51			0	0.75	0.88
2016-02-05	Harvey	Jason	R	M	37	Y	None		None		N	N		N	N	6-12	2016-01-08	Smart Scan MRI	nondisplaced SLAP tear; 5mm diameter high-grade partial-thickness tear involving interstitial portion of the critical zone of the supraspinatus tendon superimposed on diffuse supraspinatus -infraspinatus tendon complex tendinosis	Y	PT		N	N	S	rc PT tear 5 mm diameter; nondisplaced SLAP tear		0		2	2016-07-01	51	Yes	Y	UK	56				0.45		0.6		0.65
2016-07-18	Hubbard	Denise	L	F	54	Y	None		None		N			N	N	>10	2016-06-29	CDI Geneva (WI)	degenerative findings with supraspinatus tendinopathy. No evidence of full-thickness rotator cuff tear' tear anteroinferior labrum	N	T		N	MILD	I	mild glenohumeral joint effusion, fraying and thinning articular cartilage; suggested tear in anteroinferior labrum		0		1	2016-08-29	49	1MY	UK	UK	51				0.2	0.2
2016-02-08	Huda	Faisal	L	M	38	Y	None		None		N	N		N	N	UK	2012-12-31	Elmhurst Hosp	cortical cyst which cause cortical contour deformity in the posterior-superior aspect of the humeral head and separately in the anterior superior aspect of the humeral head near the intertubercular sulcus.	Y	N		N	MILD	N	glenohumeral osteoarthritis		0		1	2016-06-09	52	Yes	Y	Y	56							0.99
2016-08-03	Jelen	Betty	L	F	81	Y	None		None		Y		Rx P	N	N	1-2	2016-07-12	3T Imaging	Tendinosis of the supraspinatus tendon with superimposed bursal surface fraying and a small interstitial tear in the posterior fibers of the distal tendon adjacent to the humeral insertion. High-grade partial thickness tear in the anterior to mid aspect of the distal infraspinatus tendon which appears to reach the articular surface of the tendon. Mild tendinosis of the subscapularis tendon; tendi…	N	PT	50-75	PT	MILD	S	mild degenerative change at glenohumeral joint		0		1	2016-12-14	46	No	N	N	50			0	0	0		0.1
2014-12-03	Kal	Oliver	L	M	22	N	None				Y		Rx P	N	N	6-12	2014-10-22	3T Imaging	SLAP tear; rotator cuff tendons itact, no other	Y	N		N	N	S		Had surge alt MD 7/15 & 12/15	0		2	2016-06-07	Done	No	no	no	70	surge			0.33						Surge
2016-05-20	Koutsovitis	George	L	M	81	Y	None		None		N	N		N	N	1-2	2016-03-19	Resurrection Hosp	Full thickness supraspinatus tendon tear of the mid fibers measuring 9mm transverse x 8mm longitudinal superimposed on moderate tendinosis; insertional articular and bursal surface fraying; mild subscapularis tendinosis; mild supraspinatus muscle atrophy; mild subscapularis and intrascapular biceps long head tendinosis; mild glenohumeral and AC joint osteo arthritis	N	FT		N	MILD	N	rc FT tear 9 x 8 mm; mild glenohumeral joint osteoarthritis	6/22/16 was 30% improved then fell on shoulder & back to 0	0		1	2016-08-15	50	Yes	UK	UK	53			0	0	0.6	0.5
2016-05-28	Laksanaprom	Supatchar	L	M	47	Y	None		None		N			N	N	<6	2016-05-19	3T Imaging	mild supraspinatus tendinosis with bursal surface fraying. Mild infraspinatus and biceps tendinosis; suspicious for posterior labral tear; minimal osteoarthritic changes of the glenohumeral joint with small joint effusion; mild subacromial subdeltoid bursitis; minimal osteoarthritic changes of the AC joint	N	T		T	MILD	S	potential posterior labral tear		0		1		1449	NY	Y	Y	52
2015-08-22	Lubonski	Halina	R	F	67	Y	None		None		N			N	N	1-2	2015-07-23	3T Imaging	Tiny pinhole full thickness tear in the anterior fibers of the supraspinatus tendon superimposed upon moderate tendinosis; Intra-articular long head biceps tendinosis with thickening and subluxation of the extra-articular biceps tendon suggests distal to the interval; decreased acromiohumeral interval; moderate inflammatory and degenerative changes of the AC joint	N	FT		PT	MILD	N	biceps tendinosis with thickening and subluxation	12/14 Inj GH only	0		2	2016-01-04	57	Yes	Y	Y	62			0.5	0.5			0.75	0.9
2015-05-11	Macnab	Karen	R	F	55	N	None		None		Y	Y	OTC P	N	N	<6	2015-02-12	MRI of AH	Tendinopathy with a small interstitial tear is suspected within the status tendon; soft tissue ganglion cyst is associated anteriorly to the subscapularis	N	PT		N	N	N	rc potential small interstitial tear	6/7/16 had inj alt MD 10/15	0		1	2016-06-07	Done	No	N	N	65	inj		0	0	0.2			Inj Alt MD
2016-12-12	McCaron-Murphy	Patricia	R	F	44	Y	None		None		N			N	N	2-5	2016-09-08	High Tech Med Park	supraspinatus tendon demonstrates there is a high-grade partial tear of the distal supraspinatus tendon with minimal intact fiber remaining best seen on coronal image 11 of series 5. This tear measures 13mm in width and involves the insertion onto the greater tuberosity. It has an AP diameter of 12mm; glenoid labrum demonstrates there is a tear involving the posterior glenoid labrum seen extendin…	N	PT		N	N	S	rc PT tear 13 mm wide, AP diameter 12 mm		0		1	2017-01-30	44	1MY	UK	UK	46			0	0.25
2016-08-08	McGarvie	Mark	R	M	60	Y	None		None		N			N	N	>10	None											0		1	2017-04-14	Done	No	N	N	50	N		0	0					0			0
2015-05-30	McNulty	Colleen	R	F	86	N	None		None		N	N		N	N	6-12	2015-05-08	3T Imaging	no acut bony abnormality; multifocal fraying and tearing of the glenoid labrum; edema in the region of the rotator interval and thickened appearnce of the coracohumeral ligament;bursitis of the subacromial/subdeltoid bursa;RC tendinosis, most prominently involving the supraspinatus. Supraspinatus tendon surface fraying. Low-grade partial thickness interstitial tearing at the supraspinatus tendon …	N	T		T	MILD	S	small glenohumeral joint effusion		0		1	2016-08-05	50	Yes	Y	Y	64			0	0				0.99				1
2015-03-04	Melchiorre	Robert	R	M	68	N	None		None		N			N	N	2-5	None											0		1	2015-06-08	64	No	N	N	67				0	0	0
2015-10-29	Mullin	Mark	R	M	44	Y	11/17/15 SLAP, RC debr	Yes	48	SLAP	N			N	N	2-5	2015-10-27	3T Imaging	Mild subacromial/subdeltoid bursal inflammation; Mild supraspinatus tendinopathy and tiny 1mm focal interstitial tear; mild infraspinatus tendinopathy	N	PT		N	N	N	rc PT tear 1 mm focal; postoperative effects on labrum, no definite tear		0		1	2016-09-16	49	Yes	Y	Y	59			0.2	0.3	0.5
2015-07-11	Nau	Lisa	L	F	25	N	None		None		N			N	N	2-5	2015-04-11	3T Imaging	moderate subacromial/subdeltoid bursitis; abnormal thinning of the supraspinatus tendon with abnormal partial bursal surface fraying and partial articular surface tearing. This involves up to 50% of the tendon thickness;lateral downsloping of the acromion of uncertain significance	N	PT	50	N	N	N			0		1	2015-09-28	60	Yes	Y	Y	63			0	0.2		0.3
2016-07-30	Nelson	Scott	R	M	45		2014 labrum debris alt MD	NO	24	Lab	N			N	N	2-5	2016-01-30	Unknown	MRI shows a partial thickness tear of his rotator cuff									0		1	2017-01-13	45	Yes	Y	Y	50									1
2015-11-16	Nowaczyk	Gloria	R	F	78	Y	None		None		N	Y	Rx O	N	N	1-2	2015-11-13	Loyola University	Thinning of the distal supraspinatus tendon with intermediate signal, at least tendinopathy; small joint effusion in AC joint	N	T		N	N	N	negative high T2 signal to confirm tear?	6/7/16 got cortisone inj, alt MD 2 wks ago	0		1	2016-06-07	Done	No	N	N	59			0.55							0
2016-12-19	Pappalardo	Vincent	L	M	50	Y	None		None		N			N	ASA81	1-2			Non-arthrographic MRI shows a superior and posterior labral tear is likely will the biceps anchor is disrupted as well as supraspinatus tendinopathy									0		1	2016-12-30	45	NY	UK	UK	46			0
2015-08-07	Parisi	Mark	L	M	47	Y	None		None		N			N	N	6-12	2015-03-06	Skokie Hosp	Focal low-grade busal surface tear of the posterior insertional fibers of the supraspinatus tendon in the setting of moderate underlying tendinosis; Mild infraspinatus and subscapularis tendinosis without discrete tear;mild tendinosis of the intra-articular long head of the biceps tendon, mild biceps tenoynovitis;mild probable degenerative type tearing of the superior labrum. No discrete linear l…	N	PT	25	T	MILD	S	rc PT tear 3 mm in traverse dimensions; mild probable degenerative type SLAP		0		1	2015-12-07	58	No	UK	UK	62			0	0		0.15
2015-04-06	Polk	Paul	R	M	70	N	1982 - alt MD, UK	No	256	UK	N	N		N	N	>10	2015-03-13	3T Imaging	supraspinatus tendinopathy and small interstitial tear; infraspinatus tendinoapthy; subscapularis tendon partial thickness articular surface tear;biceps tendinopathy and interstitial tear; subacromial/ subdeltoid bursal inflammation; suspected small superior labral tear; motion artifact	N	PT		PT	N	S	suspected small superior labral tear		0		1	2016-10-14	48	yes	Y	Y	66	1Y		0.4	0.9		0.9			0.85			0.96
2017-01-16	Power	Seamus	R	M	50	Y	None		None		N			N	N	1-2	2016-12-22	3T Imaging	partial-thickness articular surface tear/fraying of the infraspinatus tendon superimposed upon mild tendinosis. Mild to moderate supraspinatus tendinosis with possible interstitial tear. Partial tear of the superior subscapularis tendon fibers. Mild biceps tendinosis; probable posterior superior labral tear.; mild to moderate fatty atrophy of the teres minor muscle; trace subacromial subdeltoid b…	N	PT		T	N	S	bicep slightly subluxed; probable posterior superior labral tear		0		1	2017-03-13	43	mod	Y		45			0	0	0.2				0.9
2016-10-24	Prager	Alexander	R	M	76	Y	None		None		N			N	N	>10	2016-10-26	3T Imaging	moderately extensive tendinosis with ill-defined interstitial tearing and moderate bursal surface fraying of the supraspinatus and infraspinatus tendons. There is an elongated multiseptated fluid collection along the dorsal aspect of the infraspinatus myotendinous junction, compatible with an intramuscular ganglion cyst; degenerative tearing of the superior, posterosuperior and posteroinferior la…	N	PT		T	MILD	SI	RC ill-defined interstitial tear, approx 5.1 x 2.8 x 0.6 cm traverse by cc by AP; mild narrowing of glenohumeral joint space		0		1	2016-11-14	47	1MY	Y	UK	48				0.6					0.6
2015-01-23	Ramsey	Judy	L	F	73	N	None		None		N	Y	OTC P	N	N	2-5	2015-01-09	3T Imaging	Suprspinatus tendinopathy with a superimposed interstitial tear in the anterior fibers of the tendon and a superimposed partial thickness articular suface tear in the mid to posterior fibers of the tendon. Mild infraspinatus tendinopathy, although the infraspinatus tendon remains intact. Small linear interstitial tear in the superior fibers of the distal subscapularis tendon; moderate to severe d…	N	PT	25-50	T	SEV	SI			0		2	2016-01-08	57	Yes	Y	Y	69			0.6	0.7		0.85		0.7	0.2	0.3	0.8
2015-09-28	Rieger	Brian	R	M	39	Y	None		None		N			N	N	6-12	2015-09-04	3T Imaging	AC joint osteoarthritis; mild subacromial/subdeltoid bursal inflammation; torn labrum with paralabral cyst formation;supraspinatus tendinopathy;subscapularis tendinopathy	N	T		N	N	SI			0		2	2017-04-12	42	Yes	Y	Y	60	1Y		0.2	0.5					0.7	0.9
2016-10-10	Rodriguez	Justina	L	F	62	Y	None		None		Y		OTC P	N	N	2-5	2016-08-13	Chicago Northside MRI	partial thickness inferior articular surface tear of the distal cable portion of the supraspinatus tendon superimposed upon underlying supraspinatus tendinosis. No full thickness tear evident; degenerative left AC joint with hypertrophic changes; developmental lateral downslope of the acromion arch contributes to mild narrowing of the subacromial space	N	PT		N	N	N	trace glenohumeral joint fluid		0		1	2016-12-28	45	Yes	UK	UK	48			0			0.4
2016-02-27	Ross	Bradley	R	M	39	Y	None		None		Y		OTC P	N	N	6-12	2016-01-30	3T Imaging	partial-thickness articular surface and interstitial tear of the the supraspinatus tendon superimposed upon mild tendinosis; trace subacromial subdeltoid bursitis	N	PT		N	N	S	possible labral tear		0		1	2017-03-22	43	Yes	Y	Y	55	1Y			0.25		0.65	0.9		1
2015-11-30	Soltani	Rima	R	F	64		1/20/15 RCR, DC	Yes	10	RCR	Y		OTC N	N	N	2-5	2015-06-24	3T Imaging	Full-thickness rotator cuff tendon tear at the junction of the supraspinatus and infraspinatus tendons measuring up to approximately 5mm in AP dimension with no significant tendon retraction. Tendinopathy is identified elsewhere within the supraspinatus, infraspinatus, and subscapularis tendons; mild fraying of the superior glenoid labrum; mild proximal long biceps tendinopathy; small to moderate…	N	FT		T	N	S	well preserved glenohumeral joint space		0		1	2016-02-15	56	No	Y	Y	58			0	0		0
2016-06-17	Steiner	Joseph	L	M	76	Y	None		None		Y		OTC P	N	ASA81	5-10	2016-05-26	3T Imaging	Incomplete and significantly limited exam. The patient was unable to tolerate complete imaging due to claustrophobia and pain. Extensive degenerative tearing of the labrum; RC tendinosis with bursal surface fraying of the supraspinatus tendon; Degenerative changes of the shoulder	N	T		N	MILD	S	mild narrowing of glenohumeral joint space with small osteophyte formation	was doing well for a few months than had another PRP he thinks from another DR. but then after that injections he returned to 0 so bad at 1 YR but doesn’t recall now	0		1	2016-09-26	49	Yes	UK	N	52				0.75		0.6			another PRP
2016-05-16	Tangen	Dimitra	L	F	52	Y	None		None		N		N	N	N	6-12	2015-11-29	Evanston Hosp	Focus of articular surface tearing of the mid fibers of the infraspinatus approximately 50% of tendon thickness propagating to a linear interstitial tear; mild bursal surface fraying of the supraspinatus; SLAP tear extending from approximately the posterior labrum at 1:00 up and over to the anterior labrum at approximately 9:00	N	PT	50	N	N	S	rc PT tear 1-2 mm		0		1	2016-10-03	48	Yes	Y	Y	53			0.6	0.8	0.9			0.85
2016-03-04	Tur	Robert	L	M	46	Y	None		None		N		N	N	N	6-12	2016-02-29	3T Imaging	fairly extensive degenerative type tearing of the glenoid labrum; biceps tendinopathy. Joint fluid extends into the biceps tendon sheath where there is a small loose body. Supraspinatus tendinopathy with bursal surface fraying; small to moderate glenoid joint effusion	N	T		T	MOD	SI	biceps "small loose body"; labrum: heterogeneous increased signal in posterosuperior, mildly ill-defined signal into superior, linear signal along posteroinferior, inhomogeneous signal throughout anterior		0		2	2016-05-04	53	Yes	UK	UK	55					0.5
2016-09-02	Viti	Beverly	R	F	73	Y	None		None		Y		OTC P	N	Both	6-12	2016-08-15	3T Imaging	small interstitial supraspinatus tendon tear with mild bursal surface fraying and tendinosis.; degenerative type changes in the superior labrum	N	N		N	MILD	S	mild narrowing of glenohumeral joint; degenerative changes in superior labrum		0		2	2016-12-05	46	Yes	Y	Y	49			0.7	0.6									0.85
2016-09-21	Voss	Klaus	R	M	78	Y	None		None		N			N	N	<6	2016-09-02	3T Imaging	large full thickness rotator cuff tear with retraction of the torn tendon margin. There is mild to moderate fatty atrophy of the involved infraspinatus muscle and strain along the supraspinatus myotendinous junction; degenerative tearing of the labrum; although evaluation limited, intra-articular biceps tendon appears to be disrupted and distally retracted	N	FT		FT	MILD	S	biceps likely disrupted and distally retracted; mild narrowing of glenohumeral joint space; degenerative labral tear		0		2	2017-05-01	41	Yes	Y	UK	49			0.4	0.5					0.8	0.8
2017-01-30	Whetstone	Lubova	L	F	66	Y	None		None		N			N	N	6-1	2017-01-07	3T Imaging	intermediate to high-grade partial-thickness bursal surface tear/fraying of the supraspinatus tendon, measuring 6mm in width with 7mm retraction superimposed upon moderate tendinosis; mild infraspinatus and biceps tendinosis; minima/ mild infraspinatus muscle atrophy; heterogeneity of the superior labrum and diminutive posterior superior labrum may be degenerative; mild osteoarthritic changes of …	N	PT		T	MILD	S	rc PT tear 6 mm x 7 mm; posterior superior labrum is diminutive and heterogeneous	3/3/17 has frozen shoulder - PT started	0		1	2017-04-14	42	Yes	Y		44			0.1	0	PT Froz Sh	0.65		0.8
2016-09-26	Zimmerman	Matt	L	M	32	Y	None		None		N			N	N	1-2	None		An MRI has shown damage but no tearing of his rotator cuff complete									0		1	2016-10-26	48	1MN	N	UK	49			0	0								0
Full thickness with positive outcomes																															outcome	6Mo	12mo											7 tendinitis
2016-09-21	Voss	Klaus	R	M	78	Y	None		None		N			N	N	<6	2016-09-02	3T Imaging	large full thickness rotator cuff tear with retraction of the torn tendon margin. There is mild to moderate fatty atrophy of the involved infraspinatus muscle and strain along the supraspinatus myotendinous junction; degenerative tearing of the labrum; although evaluation limited, intra-articular biceps tendon appears to be disrupted and distally retracted	N	FT		FT	MILD	S	degenerative labral tear					Bad Outcome	7	8											16 partial thickness
2015-06-01	Babalis	Angeliki	R	F	80	N	None		None		Y	N	OTC N	N	N	5-10	2014-10-30	3T Imaging	Full-thickness, one-cm retracted, supraspinatus tendon tear; subscapularis tendinopathy;infraspinatus tendinopathy and articular-surface partial-thickness tear;biceps tendinopathy and tenosynovitis;Glenohumeral joint osteoarthritis and cartilage thinning; degenerative type labral tear;AC joint osteoarthritis; muscle atrophy	N	FT		T	MILD	I	glenohumeral osteophyte production and diffuse cartilage thinning					Good Outcome	28	20											1 cyst
2015-08-22	Lubonski	Halina	R	F	67	Y	None		None		N			N	N	1-2	2015-07-23	3T Imaging	Tiny pinhole full thickness tear in the anterior fibers of the supraspinatus tendon superimposed upon moderate tendinosis; Intra-articular long head biceps tendinosis with thickening and subluxation of the extra-articular biceps tendon suggests distal to the interval; decreased acromiohumeral interval; moderate inflammatory and degenerative changes of the AC joint	N	FT		T	MILD	N		12/14 Inj GH only				Unknown	9	10											Full thickness			4		1 bad result
2015-11-30	Soltani	Rima	R	F	64		1/20/15 RCR, DC	Yes	10	RCR	Y		OTC N	N	N	2-5	2015-06-24	3T Imaging	Full-thickness rotator cuff tendon tear at the junction of the supraspinatus and infraspinatus tendons measuring up to approximately 5mm in AP dimension with no significant tendon retraction. Tendinopathy is identified elsewhere within the supraspinatus, infraspinatus, and subscapularis tendons; mild fraying of the superior glenoid labrum; mild proximal long biceps tendinopathy; small to moderate…	N	FT		T	N	S	well preserved glenohumeral joint space					percent FUP	0.795455	0.736842															0.8
																															percent good	0.8	0.714286
									Good Results										both Dorin Candea and Oliver Kal are not counted towards percentage for study because of the fact that they are both found to be SLAP tears from their MRI
[truncated: 26 more columns]

## Sheet: Results
DOS	Last Name	First Name	Side	Sex	Age	Light Used?	Comments	Form Date	Mo Since Last Seen	Good Outcome	Good Outcome 6 mo	Good Outcome 1 yr	Good Outcome 2 yr	Mo Elaps	PreInj %	PreInj SANE	PreInj DASH	Date	Mo Since Inj	6 Mo %	6 Mo SANE	6 Mo DASH	Date	Mo Since Inj	1 Yr %	1 Yr SANE	1 Yr DASH	Date	Mo Since Inj	2 Yr %	2 Yr SANE	2 Yr DASH	Date	Months Since Inj	3+ Yr %	3+ Yr SANE	3+ Yr DASH
2015-01-23	Ramsey	Judy	L	F	73	N		2016-01-08	57	Yes	Y	Y	Y	69		40	36	2015-07-22	5	20	45	45	2016-01-08	11	80	15	18	2017-08-02	30	55	30	50		#NUM!
2015-03-04	Melchiorre	Robert	R	F	86	N		2015-06-08	64	No	N	N	N	67		25	55	2015-06-08	3	0	79	50						2017-07-31	28	0				#NUM!
2015-05-04	Doundoulakis	Elenne	R	F	52	N		2016-06-21	52	Yes	Y	Y	Y	65		60	50						2016-06-21	13	40	55	32	2017-07-28	26	90	5	30		#NUM!
2015-05-30	McNulty	Colleen	R	M	60	Y		2016-08-05	50	Yes	Y	Y	Y	64		45	66	2015-10-05	4	99			2016-08-05	14	100	0	0	2017-07-28	25	100	0	0		#NUM!
2015-06-01	Babalis	Angeliki	R	F	80	N		2016-04-18	54	Yes	Y	Y	Y	64		20	43	2015-09-02	3	60	50		2016-04-18	10		50	61	2017-07-17	25	80	0	23		#NUM!
2015-07-11	Nau	Lisa	L	F	25	N		2015-09-28	60	Yes	Y	Y	Y	63		45	30	2016-01-12	6		21	7						2017-07-19	24	85	50			#NUM!
2015-04-06	Polk	Paul	R	M	70	N		2016-10-14	48	yes	Y	Y		66			39	2015-09-22	5	85	12	16	2016-03-23	11	80	9	9	2017-04-03	23		42	50		#NUM!
2015-09-11	Castelli	Anita	R	F	54	Y		2016-06-03	52	Yes	Y	Y	Y	61		55	66	2016-06-03	8	85	25							2017-07-19	22	90	10	25		#NUM!
2015-05-18	Dardick	Nancy	R	F	64	N		2017-04-12	42	Yes	Y	Y	Y	65		50	64	2015-12-07	6	50	50	32						2017-04-12	22	80	10	14		#NUM!
2015-08-22	Lubonski	Halina	R	F	67	Y	12/14 Inj GH only	2016-01-04	57	Yes	Y	Y	Y	62		80	86	2015-12-14	3	75	75	41						2017-07-17	22	90	10			#NUM!
2015-11-16	Nowaczyk	Gloria	R	F	78	Y	6/7/16 got cortisone inj, alt MD 2 wks ago	2016-06-07	Done	No	N	N	N	59		60	66	2016-06-07	6	0	80	86						2017-07-17	20	0	70	66		#NUM!
2015-11-30	Soltani	Rima	R	F	64			2016-02-15	56	No	Y	Y	Y	58		80	57											2017-07-20	19	80	0			#NUM!
2015-09-28	Rieger	Brian	R	M	39	Y		2017-04-12	42	Yes	Y	Y	Y	60		50	57	2016-03-04	5	70	30	25	2017-01-18	15	30	50	15	2017-04-12	18	90	0	5		#NUM!				2016-05-06	7	90% better (aprima notes)
2016-02-08	Huda	Faisal	L	M	38	Y		2016-06-09	52	Yes	Y	Y	Y	56				2016-06-09	4	99	0	0	2017-01-24	11		68	43	2017-07-17	17	90	0	7		#NUM!
2016-03-21	Anghel	Marian	R	M	60	Y		2016-05-02	53	1MY	Y	Y		55		55	41						2017-07-17	15	50	30								#NUM!
2016-05-16	Tangen	Dimitra	L	F	52	Y		2016-10-03	48	Yes	Y	Y		53		100	57	2016-10-03	4	85			2017-07-17	14	100	0	0							#NUM!
2016-01-25	Ernsteen	Scott	L	M	55	Y	prev Vcell	2017-02-27	43	mod	Y	N		57		0	2	2016-07-30	6	25	10	5	2017-02-27	13	0	10	0							#NUM!
2016-05-28	Laksanaprom	Supatchar	L	M	47	Y			1449	NY	Y	Y		52		70	50	2016-08-29	3		65	36	2017-07-18	13	100	0	15							#NUM!
2016-06-17	Steiner	Joseph	L	M	76	Y	was doing well for a few months than had another PRP he thinks from another DR. but then after that injections he returned to 0 so bad at 1 YR but doesn’t recall now	2016-09-26	49	Yes	Y	N		52			34	2016-09-26	3	60	65	32	2017-07-17	13	0	10								#NUM!
2016-06-29	Granahan	Laura	L	F	57	Y		2016-08-29	49	Yes	Y	Y		51		60	48	2017-01-03	6		5	14	2017-07-19	12	90	0	20							#NUM!
2015-05-11	Macnab	Karen	R	F	55	N	6/7/16 had inj alt MD 10/15	2016-06-07	Done	No	N?	N		65		60	57	2015-11-11	6		56	32	2016-06-07	12	0	50								#NUM!
2016-02-27	Ross	Bradley	R	M	39	Y		2017-03-22	43	Yes	Y	Y		55		60	11	2016-08-29	6	100	0	0	2017-03-22	12	100	5	0							#NUM!
2016-07-18	Hubbard	Denise	L	F	54	Y		2016-08-29	49	1MY	UK	Y		51		20	11						2017-08-03	12	35	0	9							#NUM!
2016-08-08	McGarvie	Mark	R	F	44	Y		2017-04-14	Done	No	N	N		50		25	23	2017-01-24	5	0	74	36	2017-07-18	11	0									#NUM!
2016-07-30	Nelson	Scott	R	M	45			2017-01-13	45	Yes	Y	Y		50		65	16	2017-01-13	5	100			2017-07-17	11	90	10	0							#NUM!
2016-08-03	Jelen	Betty	L	M	22	N		2016-12-14	46	No	Y	N		50		60	59	2016-12-14	4	10	40		2017-07-17	11	0	70	58							#NUM!
2016-09-02	Viti	Beverly	R	F	73	Y		2016-12-05	46	Yes	Y	Y		49		50	18	2016-12-05	3		50	20	2017-07-17	10	85	0	5							#NUM!
2015-10-29	Mullin	Mark	R	M	68	N		2016-09-16	49	Yes	Y	Y		59		30	14						2016-09-16	10	60	10	0							#NUM!
2016-09-26	Zimmerman	Matt	L	M	32	Y		2016-10-26	48	1MN	N	UK		49		50	50	2017-07-17	9	-20	60	57												#NUM!
2016-10-24	Prager	Alexander	R	M	76	Y		2016-11-14	47	1MY	Y	UK		48		15	9	2017-07-17	8	60	20	11												#NUM!
2016-12-12	Murphy	Patricia	R	M	44	Y		2017-01-30	44	1MY	Y	UK		46		30	43	2017-07-31	7	70	0	11												#NUM!
2017-01-16	Power	Seamus	R	M	50	Y		2017-03-13	43	mod	Y			45		70	32	2017-09-01	7	20	75	55												#NUM!
2016-09-21	Voss	Klaus	R	M	78	Y		2017-05-01	41	Yes	Y	UK		49		60	57	2017-04-03	6	80	20	50	2017-08-14	10	75	55	32							#NUM!
2017-01-30	Whetstone	Lubova	L	F	66	Y	3/3/17 has frozen shoulder - PT started	2017-04-14	42	Yes	Y			44		10	16	2017-07-17	5	80	20													#NUM!
2016-12-28	Dirkes	Michael	R	M	24	Y		2017-05-26	41	Yes	Y	UK		45		40	30	2017-05-26	4	40	0													#NUM!
2017-01-07	Dirkes	Michael	L	M	24	Y		2017-05-26	41	Yes	Y	UK		45			30	2017-05-26	4	40	0													#NUM!
2016-02-05	Harvey	Jason	R	M	37	Y		2016-07-01	51	Yes	Y	UK		56	45	40	20	2016-07-01	4	65	10	14												#NUM!
2015-08-07	Parisi	Mark	L	M	47	Y		2015-12-07	58	No	Y	UK		62		60	20	2015-12-07	4	15	40	23												#NUM!
2016-02-22	Crawley	Mark	R	M	49	Y		2016-03-18	55	1MY	UK	UK		56		50	18	2016-06-01	3		82	59												#NUM!
2016-03-04	Tur	Robert	L	M	46	Y		2016-05-04	53	Yes	UK	UK		55		70	39	2016-05-04	2	50	50	11												#NUM!
2015-01-03	Calafiore	Jennie	L	F	89	N	Inj RC & sub acrom, not good surg cand - will live w/prob	2015-03-21	Done	No	N	N		69		55	50																	#NUM!
2016-05-20	Koutsovitis	George	L	M	81	Y	6/22/16 was 30% improved then fell on shoulder & back to 0	2016-08-15	50	Yes	UK	UK		53		70	34																	#NUM!
2016-12-19	Pappalardo	Vincent	L	M	50	Y		2016-12-30	45	NY	UK	UK		46		20	18																	#NUM!
2016-10-10	Rodriguez	Justina	L	F	62	Y		2016-12-28	45	Yes	UK	UK		48		60	59																	#NUM!				Spanish
Overall (any kind of FU)																			4 mo or more		5 mo or more		6 mo or more		12 mo or more		24 mo or more
40/44 have FU (not DASH) (2-30 mo)			0.909091															Without SANE/DASH	38/44	0.863636	34/44	0.772727	33/44	0.75	23/44	0.522727	6/44	0.136364
	34/44 have SANE/DASH		0.772727															With SANE/DASH	29/44	0.659091	27/44	0.613636	26/44	0.590909	15/44	0.340909	4/44	0.0909091
38/44 have 4 mo or more data			0.863636
	29/44 have SANE/DASH		0.659091
34/44 have 5 mo or more data			0.772727															Outcome	6 mo	12 mo
	27/44 have SANE/DASH		0.613636															Good	31	20
33/44 have 6 mo or more data			0.75															Bad	5	8
	26/44 have SANE/DASH		0.590909															Unknown	6	13
23/44 have 12 mo or more data			0.522727															Total	42	41
	15/44 have SANE/DASH		0.340909															% FU	0.857143	0.636364	28/44
6/44 have 24 mo or more data			0.136364																	0.666667	28/42
	4/44 have SANE/DASH		0.0909091

## Sheet: Results (not updated)
DOS	Last Name	First Name	Side	Sex	Age	# of injections	Date of addt'l injection	MRI?	ten/PT/FT/NT/UK?	GH Arthritis/Arthrosis (normal/mild/moderate/severe)	Light Used?	Comments	Form Date	Mo Since Last Seen	Good Outcome	Good Outcome < 6 mo	Good Outcome 6 mo	Good Outcome 1 yr	Good Outcome 2+ yr	Mo Elaps	PreInj SANE	PreInj DASH	Qual FU date	Mo Since Inj	%	Comments	Date	Mo Since Inj	< 6 Mo %	< 6 Mo SANE	< 6 Mo DASH	Date	Mo Since Inj	6 Mo %	6 Mo % Yes?	6+ Mo %	6+ Mo % Yes?	6 Mo SANE	6 Mo SANE Yes?	6 Mo+ SANE	6+ Mo SANE Yes?	ΔSANE 6 Mo	ΔSANE 6 Mo Yes?	ΔSANE 6+ Mo Yes?	6 Mo DASH	6 Mo DASH Yes?	6+ Mo DASH Yes?	ΔDASH 6 Mo	ΔDASH 6 Mo Yes?
2015-01-03	Calafiore	Jennie	L	F	89	1	NA	N	FT	UK	N	no impr, not good surg cand - will live w/prob, possibly deceased	2015-03-21	Done	N	N	N	N	N	69	55	50	2015-03-21	2	0	improved since last time but unimproved compared to before injection						NA	NA	UK	N	UK	N	UK	N	UK	N	NA	N	N	UK	N	N	UK	N
2015-01-23	Ramsey	Judy	L	F	73	2	2015-07-22	Y	PT	severe	N		2017-05-15	41	Y	Y	Y	Y	Y	69	40	36					2015-07-22	5	20	45	45	2016-01-08	11	80	Y	65	Y	15	Y	15	Y	-25	Y	Y	18	Y	Y	-18	Y
2015-03-04	Melchiorre	Robert	R	M	86	1	NA	N	PT	?	N		2015-06-08	Done	N	N	N	N	N	67	25	55					2015-06-08	3	0	79	50	NA	NA	0	Y	0	Y	UK	N	UK	N	NA	N	N	UK	N	N	NA	N
2015-04-06	Polk	Paul	R	M	70	1	NA	Y	PT	mild?	N		2018-05-01	29	?	Y	Y	Y	N	66	UK	39					2015-09-22	5	85	12	16	2015-11-04	6	85	Y	0	Y	9	Y	9	Y	NA	N	N	16	Y	Y	-23	Y
2015-05-04	Doundoulakis	Elenne	R	F	52	1	NA	Y	FT?	normal?	N		2017-07-28	38	Y	Y	Y	Y	Y	65	60	50						#NUM!				NA	NA	UK	N	90	Y	12	Y	55	Y	-48	Y	Y	UK	N	Y	NA	N
2015-05-11	Macnab	Karen	R	F	55	1	NA	Y	PT	normal	N	6/7/16 had inj alt MD 10/15	2016-06-07	Done	N	N	N	N	N	65	60	57						#NUM!				2015-11-11	6	NA	N	0	Y	56	Y	50	Y	-4	Y	Y	32	Y	Y	-25	Y
2015-05-18	Dardick	Nancy	R	F	64	1	NA	Y	PT	normal	N		2018-05-08	29	Y	Y	Y	Y	Y	65	50	64						#NUM!				2015-12-07	6	50	Y	50	Y	50	Y	10	Y	0	Y	Y	32	Y	Y	-32	Y
2015-05-30	McNulty	Colleen	R	M	60	1	NA	Y	PT	normal	Y		2018-05-08	29	Y	Y	Y	Y	Y	64	45	66					2015-10-05	4	99			2015-10-05	4	99	Y	100	Y	5	Y	0	Y	-40	Y	Y	UK	N	Y	NA	N
2015-06-01	Babalis	Angeliki	R	F	80	2	2016-04-18	Y	FT	mild/moderate?	N		2017-07-20	39	Y	Y	Y	Y	Y	64	20	43					2015-09-02	3	60	50		2016-04-18	10	UK	N	80	Y	50	Y	50	Y	30	Y	Y	UK	N	Y	NA	N
2015-07-11	Nau	Lisa	L	F	25	1	NA	Y	PT	normal	N		2017-07-19	39	Y	Y	Y	Y	Y	63	45	30						#NUM!				2016-01-12	6	UK	N	85	Y	21	Y	21	Y	-24	Y	Y	7	Y	Y	-23	Y
2015-08-07	Parisi	Mark	L	M	47	1	NA	Y	PT	mild	Y	9/18/15 lidocaine inj bicipital groove	2015-12-07	58	UK	Y	Y	Y	UK	62	60	20					2015-12-07	4	15	40	23	2015-12-07	4	15	Y	15	Y	40	Y	40	Y	-20	Y	Y	23	Y	Y	3	Y
2015-08-22	Lubonski	Halina	R	F	67	2	2015-12-14	Y	FT	mild	Y	12/14 Inj GH only	2017-07-20	39	Y	Y	Y	Y	Y	62	80	86					2015-12-14	3	75	75	41	NA	NA	UK	N	90	Y	UK	N	UK	Y	NA	N	Y	UK	N	N	NA	N
2015-09-11	Castelli	Anita	R	F	54	3	10/30/15, 2/5/16	Y	PT/SLAP	normal	Y		2018-05-08	29	Y	Y	Y	Y	Y	61	55	66						#NUM!				2016-06-03	8	85	Y	90	Y	25	Y	25	Y	-30	Y	Y	UK	N	Y	NA	N
2015-09-28	Rieger	Brian	R	M	39	2	2016-03-04	Y	PT	normal?	Y		2017-04-12	42	Y	Y	Y	Y	Y	60	50	57					2016-03-04	5	70	30	25	2016-03-04	5	70	Y	90	Y	30	Y	50	Y	-20	Y	Y	25	Y	Y	-32	Y
2015-10-29	Mullin	Mark	R	M	68	1	NA	Y	PT	normal	N	got SLAP surgery then PRP	2018-01-03	33	Y	Y	Y	Y	Y	59	30	14						#NUM!				NA	NA	UK	N	90	Y	UK	N	10	Y	NA	N	Y	UK	N	Y	NA	N
2015-11-16	Nowaczyk	Gloria	R	F	78	1	NA	Y	PT	normal?	Y	6/7/16 got cortisone inj, alt MD 2 wks ago	2017-07-17	Done	N	N	N	N	N	59	60	66						#NUM!				2016-06-08	6	0	Y	0	Y	80	Y	80	Y	20	Y	Y	86	Y	Y	20	Y
2015-11-30	Soltani	Rima	R	F	64	1	NA	Y	FT	normal	N		2017-07-17	39	Y	N	Y	Y	Y	58	80	57						#NUM!				NA	NA	UK	N	80	Y	UK	UK	UK	Y	NA	N	Y	UK	N	N	NA	N
2016-01-25	Ernsteen	Scott	L	M	55	1	NA	Y	PT	normal?	Y	prev Vcell, shoulder surgery 12/7/17	2017-10-18	36	?	Y	Y	N	N	57	0	2						#NUM!				2016-07-30	6	25	Y	0	Y	10	Y	10	Y	10	Y	Y	5	Y	Y	3	Y
2016-02-05	Harvey	Jason	R	M	37	2		Y	PT/SLAP	normal	Y		2016-07-01	Done	Y	Y	Y	UK	UK	56	40	20					2016-07-01	4	65	10	14	2016-07-01	4	65	Y	65	Y	10	Y	10	Y	-30	Y	Y	14	Y	Y	-6	Y
2016-02-08	Huda	Faisal	L	M	38	1	NA	Y	NT	mild	Y		2018-05-07	29	Y	Y	Y	Y	Y	56	UK	UK					2016-06-09	4	99	0	0	2016-06-09	4	99	Y	40	Y	0	Y	68	Y	NA	N	N	0	Y	Y	NA	N
2016-02-22	Crawley	Mark	R	M	49	1	NA	Y	PT	moderate?	Y		2016-06-01	Done	UK	Y	UK	UK	UK	56	50	18					2016-06-01	3		82	59	NA	NA	UK	N	UK	N	UK	N	UK	N	NA	N	N	UK	N	N	NA	N
2016-02-27	Ross	Bradley	R	M	39	1	NA	Y	PT	normal	Y		2018-02-28	Done	Y	Y	Y	Y	Y	55	60	11						#NUM!				2016-08-29	6	100	Y	100	Y	0	Y	5	Y	-60	Y	Y	0	Y	Y	-11	Y
2016-03-04	Tur	Robert	L	M	46	2	2016-05-04	Y	PT	mild	Y		2016-05-04	53	Y	Y	UK	UK	UK	55	70	39					2016-05-04	2	50	50	11	NA	NA	UK	N	UK	N	UK	N	UK	N	NA	N	N	UK	N	N	NA	N
2016-03-21	Anghel	Marin	R	M	60	1	NA	Y	PT/SLAP?	normal	Y		2018-05-24	29	Y	Y	Y	Y	Y	55	55	41					2016-05-02	1	15	75	NA	NA	NA	UK	N	50	Y	UK	N	30	Y	NA	N	Y	UK	N	N	NA	N
2016-05-16	Tangen	Dimitra	L	F	52	1	NA	Y	PT/SLAP?	normal	Y		2018-04-19	30	Y	Y	Y	Y	Y	53	100	57					2016-10-03	4	85			2016-10-03	4	85	Y	100	Y	UK	N	0	Y	NA	N	Y	UK	N	Y	NA	N
2016-05-20	Koutsovitis	George	L	M	81	1	NA	Y	FT	mild	Y	6/22/16 was 30% improved then fell on shoulder & back to 0	2018-05-07	29	Y	Y	Y	Y	Y	53	70	34	2016-07-09	1	60	symptoms improving, pain after 3-4 hours of sleep		#NUM!				NA	NA	UK	N	70	Y	UK	N	UK	Y	NA	N	N	UK	N	Y	NA	N
2016-05-28	Laksanaprom	Supatchar	L	M	47	1	NA	Y	PT	normal	Y		2018-03-19	31	Y	Y	Y	Y	Y	52	70	50					2016-08-29	3		65	36	NA	NA	UK	N	100	Y	UK	N	0	Y	NA	N	Y	UK	N	Y	NA	N
2016-06-17	Steiner	Joseph	L	M	76	1	NA	Y	PT	mild	Y	was doing well for a few months than had another PRP he thinks from another DR. but then after that injections he returned to 0 so bad at 1 YR but doesn’t recall now	2017-07-17	Done	?	Y	N	N	NA	52	UK	34					2016-09-26	3	60	65	32	NA	NA	UK	N	0	Y	UK	N	10	Y	NA	N	N	UK	N	Y	NA	N
2016-06-29	Granahan	Laura	L	F	57	1	NA	Y	PT	normal	Y		2017-07-19	39	Y	Y	Y	Y	NA	51	60	48						#NUM!				2017-01-03	6	UK	N	90	Y	5	Y	0	Y	-55	Y	Y	14	Y	Y	-34	Y
2016-07-18	Hubbard	Denise	L	F	54	1	NA	Y	PT	mild	Y		2017-08-03	38	Y	Y	Y	Y	NA	51	20	11						#NUM!				NA	NA	UK	N	35	Y	NA	N	30	Y	NA	N	Y	UK	N	Y	NA	N
2016-07-20	Ramos	Pablo	R	M	49	1	NA	Y	FT	normal	Y	minimal to mild fatty atrophy of supraspinatus muscle, bursitis	2017-09-20	37	N	N	N	N	NA	51	70	75					2016-10-26	3	0	90	NA	2017-01-18	5	0	Y	0	Y	UK	N	UK	N	NA	N	N	UK	N	N	NA	N
2016-07-30	Nelson	Scott	R	M	45	1	NA	UK	PT	?			2017-07-20	39	Y	Y	Y	Y	NA	50	65	16					2017-01-13	5	100			2017-01-13	5	100	Y	90	Y	NA	N	10	Y	NA	N	Y	UK	N	Y	NA	N
2016-08-03	Jelen	Betty	L	M	83	1	NA	Y	PT	mild	N		2017-07-17	39	N	N	N	N	NA	50	60	59					2016-12-14	4	10	40		2016-12-14	4	10	Y	0	Y	70	Y	70	Y	10	Y	Y	UK	N	Y	NA	N
2016-08-08	McGarvie	Mark	R	F	44	1	NA	N	PT	UK	Y		2017-07-18	39	N	N	N	N	NA	50	25	23					2017-01-24	5	0	74	36	2017-01-24	5	0	Y	0	Y	74	Y	74	Y	49	Y	Y	36	Y	Y	13	Y
2016-09-02	Viti	Beverly	R	F	73	2	2016-12-05	Y	PT	mild	Y		2018-05-01	29	Y	Y	Y	Y	NA	49	50	18					2016-12-05	3		50	20	2017-07-17	10	85	Y	100	Y	0	Y	0	Y	-50	Y	Y	5	Y	Y	-13	Y
2016-09-21	Voss	Klaus	R	M	78	2	2017-04-03	Y	FT	mild	Y		2018-05-11	29	Y	Y	Y	Y	NA	49	60	57										2017-08-14	10	75	Y	75	Y	55	Y	10	Y	-5	Y	Y	32	Y	Y	-25	Y
2016-09-26	Zimmerman	Matt	L	M	32	1	NA	Y	?		Y		2017-09-12	Done	N	N	N	N	NA	49	50	50										2017-07-17	9	-20	Y	0	Y	60	Y	60	Y	10	Y	Y	57	Y	Y	7	Y
2016-10-10	Rodriguez	Justina	L	F	62	1	NA	Y	PT	mild?	Y		2018-05-07	29	Y	Y	Y	Y	NA	48	60	59	2016-12-28	2	40	symptoms improving, intermittent episodes and worse at night						NA	NA	UK	N	90	Y	UK	N	20	N	NA	N	N	UK	N	N	NA	N
2016-10-24	Prager	Alexander	R	M	76	1	NA	Y	PT/SLAP?	mild	Y		2018-02-27	31	Y	Y	Y	Y	NA	48	15	9										2017-07-17	8	60	Y	85	Y	20	Y	20	Y	5	Y	Y	11	Y	Y	2	Y
2016-12-12	McCaron-Murphy	Patricia	R	M	44	1	NA	Y	PT?	normal	Y		2018-05-01	29	Y	Y	Y	Y	NA	46	30	43										2017-07-31	7	65	Y	100	Y	0	Y	0	Y	-30	Y	Y	11	Y	Y	-32	Y
2016-12-19	Pappalardo	Vincent	L	M	50	1	NA	N	?	?	Y		2018-06-05	28	UK	UK	UK	Y	NA	46	20	18										NA	NA	UK	N	UK	N	UK	N	UK	N	NA	N	N	UK	N	N	NA	N
2016-12-28	Dirkes	Michael	R	M	24	2	2018-03-10	Y	PT	normal	Y		2018-03-10	Done	UK	Y	UK	UK	NA	45	40	30					2017-05-26	4	40	0		2017-05-26	4	40	Y	UK	Y	0	Y	45	Y	-40	Y	Y	UK	N	Y	NA	N
2017-01-07	Dirkes	Michael	L	M	24	1	NA	Y	PT	normal	Y		2017-05-26	41	UK	Y	UK	UK	NA	45	UK	30					2017-05-26	4	40	0		NA	NA	UK	N	UK	N	UK	N	UK	N	NA	N	N	UK	N	N	NA	N
2017-01-16	Power	Seamus	R	M	50	1	NA	Y	PT	normal	Y		2018-05-07	29	mod	N	Y	N	NA	45	70	32										2017-07-18	6	90	Y	0	Y	10	Y	65	Y	-60	Y	Y	UK	N	Y	NA	N
2017-01-30	Whetstone	Lubova	L	F	66	1	NA	Y	PT	mild	Y	3/3/17 has frozen shoulder - PT started	2018-02-12	Done	Y	Y	Y	Y	NA	44	10	16					2017-07-17	5	80	20		2017-07-10	5	80	Y	80	Y	20	Y	30	Y	10	Y	Y	UK	N	Y	NA	N
2017-02-17	Roiniotis	Alexander	L	M	54	1	NA	N	FT/PT?	?	N		2018-05-01	29	Y	Y	Y	Y	NA	44	70	38.6364										NA	NA	UK	N	85	Y	UK	N	10	Y	NA	N	N	UK	N	Y	NA	N
2017-03-03	Espinoza	Maria	R	F	50	1	NA	Y	PT/FT?	normal	N		2018-05-08	29	Y	Y	Y	Y	NA	43	UK	UK										NA	NA	UK	N	90	Y	UK	N	10	Y	NA	N	N	UK	N	Y	NA	N
2017-03-13	Chercover	Sean	R	M	50	1	NA	Y	PT/SLAP?	normal	N	Surgery done 4/27/17	2017-03-13	43	UK	UK	UK	UK	NA	43	30	25										NA	NA	UK	N	UK	N	UK	N	UK	N	NA	N	N	UK	N	N	NA	N
2017-03-13	Lagunas	Conception	R	F	71	1	NA	Y	?	UK	N		2017-03-13	43	UK	UK	UK	UK	NA	43	UK	70.4545										NA	NA	UK	N	UK	N	UK	N	UK	N	NA	N	N	UK	N	N	NA	N
2017-05-08	Dann	Judy	R	F	57	1	NA	UK	UK	?	N	had RC repair surg (alt MD) 8/26/17	2018-05-01	Done	N	N	N	N	NA	41	50	34.0909										NA	NA	UK	N	UK	N	UK	N	UK	N	NA	N	N	UK	N	N	NA	N
2017-05-10	Gutierrez	Jaime	R	M	52	1	NA	Y	PT	normal	N		2018-05-01	29	Y	Y	Y	Y	NA	41	20	34.0909										NA	NA	UK	N	70	Y	UK	N	30	N	NA	N	N	UK	N	Y	NA	N
2017-06-26	Lestach	Maros	L	M	36	1	NA	Y	FT	normal	N		2017-06-26	40	Y	Y	Y	UK	NA	40	UK	25										NA	NA	UK	N	UK	N	UK	N	UK	N	NA	N	N	UK	N	N	NA	N
2017-07-03	Katz	Matt	L	M	23	1	NA	Y	NT	normal	N	Tenex procedue done 3/22/18	2018-05-01	Done	N	N	N	N	N	39	UK	16										NA	NA	UK	N	UK	N	UK	N	UK	N	NA	N	N	UK	N	N	NA	N
2017-07-05	Viera	Ramon	L	M	30	1	NA	Y	NT	normal	N		2017-07-05	39	mod	N	Y	NA	NA	39	UK	64										NA	NA	UK	N	UK	N	UK	N	UK	N	NA	N	N	UK	N	N	NA	N
2017-07-07	Holmes	Deborah	R	F	56	1	NA	Y	PT	normal?	N		2018-05-01	29	Y	Y	Y	NA	NA	39	80	57										2018-05-01	9	95	Y	95	Y	10	Y	10	Y	-70	Y	Y	7	Y	Y	-50	Y
2017-07-19	Koulis-Antonakos	Antonia	R	F	54	1	NA	Y	PT	mild	N		2018-05-01	29	Y	Y	Y	NA	NA	39	70	55										2018-05-01	9	80	Y	80	Y	0	Y	0	Y	-70	Y	Y	11	Y	Y	-44	Y
2017-10-24	O'Hara	Marcia	R	F	65	1	NA	Y	PT/SLAP	mild	N		2018-05-14	29	Y	Y	Y	NA	NA	36	70	43.1818										2018-05-14	6	40	Y	40	Y	65	Y	65	Y	-5	Y	Y	57	Y	Y	13.8182	Y
2017-11-15	Dufour	Paula	R	F	30	1	NA	Y	PT	normal	N	per Dr. P - don't fu	2017-11-15	Done	N	N	N	N	N	35	70	38.6364										NA	NA	UK	N	UK	N	UK	N	UK	N	NA	N	N	UK	N	N	NA	N
2017-12-01	Lestach	Maros	R	M	37	1	NA	Y	NT	normal	N		2017-12-01	34	NA	NA	NA	NA	NA	34	50	22.7273										NA	NA	NA	NA	NA	NA	NA	NA	NA	NA	NA	NA	NA	NA	NA	NA	NA	NA
2017-12-08	Lefebvre	Didier	R	M	57	2	2017-12-18	Y	PT	normal	N		2017-12-18	34	NA	NA	NA	NA	NA	34	20	20.4545										NA	NA	NA	NA	NA	NA	NA	NA	NA	NA	NA	NA	NA	NA	NA	NA	NA	NA
2017-12-20	Holm	Leif	R	M	36	1	NA	Y	PT/SLAP	normal	N		2018-03-19	31	NA	NA	NA	NA	NA	34	35	13.6364										NA	NA	NA	NA	NA	NA	NA	NA	NA	NA	NA	NA	NA	NA	NA	NA	NA	NA
2017-12-27	Jankelow	Mark	L	M	61	1	NA	Y	PT	mild	N		2017-12-27	33	NA	NA	NA	NA	NA	33	30	25										NA	NA	NA	NA	NA	NA	NA	NA	NA	NA	NA	NA	NA	NA	NA	NA	NA	NA
2018-01-05	McGee	Joan	R	F	76	1	NA	Y	PT	severe	N		2018-01-05	33	NA	NA	NA	NA	NA	33	50	61.3636										NA	NA	NA	NA	NA	NA	NA	NA	NA	NA	NA	NA	NA	NA	NA	NA	NA	NA
2018-01-05	Pulice	Maria	L	F	79	1	NA	N	?	?	N		2018-01-05	33	NA	NA	NA	NA	NA	33	90	65										NA	NA	NA	NA	NA	NA	NA	NA	NA	NA	NA	NA	NA	NA	NA	NA	NA	NA
2018-01-17	Milshteyn	Meri	R	F	70	1	NA	Y	PT/FT?	mild	N		2018-05-08	29	NA	N	NA	NA	NA	33	90	70.4545					2018-05-08	3	0	75	59	NA	NA	NA	NA	NA	NA	NA	NA	NA	NA	NA	NA	NA	NA	NA	NA	NA	NA
2018-01-31	Stiglic	Robert	R	M	56	1	NA	N	?	UK	N		2018-01-31	32	NA	NA	NA	NA	NA	32	90	65.9091										NA	NA	NA	NA	NA	NA	NA	NA	NA	NA	NA	NA	NA	NA	NA	NA	NA	NA
2018-02-05	Biggam	Kathleen	R	F	64	1	NA	Y	NT	severe	N	No MRI	2018-02-05	32	NA	NA	NA	NA	NA	32	60	38.6364										NA	NA	NA	NA	NA	NA	NA	NA	NA	NA	NA	NA	NA	NA	NA	NA	NA	NA
2018-02-05	VanMetre	Richard	R	M	77	1	NA	N	PT?	?	N	felt better but bowls and shoulder hurts immediately afterwards	2018-02-05	32	NA	N	NA	NA	NA	32	70	43.1818					2018-05-08	3	5	60	32	NA	NA	NA	NA	NA	NA	NA	NA	NA	NA	NA	NA	NA	NA	NA	NA	NA	NA
2018-02-12	Biggam	Kathleen	L	F	64	2	2018-04-06	Y	FT	moderate	N		2018-04-06	30	NA	NA	NA	NA	NA	32	50	43.1818										NA	NA	NA	NA	NA	NA	NA	NA	NA	NA	NA	NA	NA	NA	NA	NA	NA	NA
2018-02-23	Zivoin	Viorel	R	M	59	1	NA	N	PT?	UK	N		2018-05-02	29	NA	Y	NA	NA	NA	32	65	41					2018-05-02	2	70	20		NA	NA	NA	NA	NA	NA	NA	NA	NA	NA	NA	NA	NA	NA	NA	NA	NA	NA
2018-03-05	Siegal	Rachel	R	F	33	1	NA	Y	ten/SLAP	normal	N		2018-03-05	31	NA	NA	NA	NA	NA	31	20	27										NA	NA	NA	NA	NA	NA	NA	NA	NA	NA	NA	NA	NA	NA	NA	NA	NA	NA
2018-03-09	Duke	Ben	L	M	37	1	NA	Y	PT	mild	N		2018-03-09	31	NA	NA	NA	NA	NA	31	30	25										NA	NA	NA	NA	NA	NA	NA	NA	NA	NA	NA	NA	NA	NA	NA	NA	NA	NA
2018-03-12	Lezama Cuevas	Ricardo	L	M	57	1	NA	N	?	UK	N		2018-03-12	31	NA	NA	NA	NA	NA	31	75	61										NA	NA	NA	NA	NA	NA	NA	NA	NA	NA	NA	NA	NA	NA	NA	NA	NA	NA
2018-03-14	Sieber	Matthew	R	M	49	1	NA	Y	PT	normal?	N		2018-03-14	31	NA	NA	NA	NA	NA	31	60	39										NA	NA	NA	NA	NA	NA	NA	NA	NA	NA	NA	NA	NA	NA	NA	NA	NA	NA
2018-03-19	Jellen	Robert	L	M	67	1	NA	Y	FT	mild	N	prior surg RC repair 1998, PRP done for temporary relief until surg to be done - surgery 7/26/18 RC repair	2018-05-21	29	NA	Y	NA	NA	NA	31	40	66					2018-05-21	2	50	10	66	NA	NA	NA	NA	NA	NA	NA	NA	NA	NA	NA	NA	NA	NA	NA	NA	NA	NA
2018-03-19	Long	Jennifer	R	F	56	1	NA	Y	PT	mild/moderate?	N		2018-03-19	31	NA	NA	NA	NA	NA	31	40	39										NA	NA	NA	NA	NA	NA	NA	NA	NA	NA	NA	NA	NA	NA	NA	NA	NA	NA
2018-03-24	Horwath	Joshua	L	M	34	1	NA	Y	ten/SLAP	normal	N		2018-05-08	29	NA	N	NA	NA	NA	31	30	UK					2018-05-08	1	0	40	16	NA	NA	NA	NA	NA	NA	NA	NA	NA	NA	NA	NA	NA	NA	NA	NA	NA	NA
2018-03-26	Moran	Michael	L	M	59	1	NA	Y	PT	normal	N		2018-03-26	31	NA	NA	NA	NA	NA	31	60	30										NA	NA	NA	NA	NA	NA	NA	NA	NA	NA	NA	NA	NA	NA	NA	NA	NA	NA
2018-04-02	Long	Jennifer	L	F	56	1	NA	Y	NT	moderate	N		2018-05-08	29	NA	NA	NA	NA	NA	30	70	21					2018-05-08	1	80	20	18	NA	NA	NA	NA	NA	NA	NA	NA	NA	NA	NA	NA	NA	NA	NA	NA	NA	NA
					58
do not caLL	contact for fu	not at 6 mo	exclude?	update info after appt		check w sue		7		1
Overall (any kind of FU)														6 Month	1 Year	2+ Years	6+ Months	1+ Years
40/44 have FU (not DASH) (1-30 mo)			0.909091								Good & Bad	Outcome	#	51	46	25	51	46
	34/44 have SANE/DASH		0.772727										%	0.87931	0.793103	0.431034	0.87931	0.793103
38/44 have 4 mo or more data			0.863636									Change	#	29	31	20	46	40
	29/44 have SANE/DASH		0.659091										%	0.5	0.534483	0.344828	0.793103	0.689655
34/44 have 5 mo or more data			0.772727										Mean	57.1724	55.8065	64.65	59	59
	27/44 have SANE/DASH		0.613636									SANE	#	30	30	19	42	30
33/44 have 6 mo or more data			0.75										%	0.517241	0.517241	0.327586	0.724138	0.517241
	26/44 have SANE/DASH		0.590909										Pre Mean	51.7143	51.7143	51.7143	51.7143	51.7143
23/44 have 12 mo or more data			0.522727										Post Mean	26.7333	22.2333	18.0526	27	18.7297
	16/44 have SANE/DASH		0.363636									ΔSANE	#	28	26	19	36	35
6/44 have 24 mo or more data			0.136364										%	0.482759	0.448276	0.327586	0.62069	0.603448
	4/44 have SANE/DASH		0.0909091										Mean	-19.3571	-23.8462	-34.3529
												DASH	#	22	28	15	40	32
													%	0.37931	0.482759	0.258621	0.689655	0.551724
													Pre Mean	40.4689	40.4689	40.4689	40.4689	40.4689
Excluded Patients													Post Mean	22.6818	19.5714	22.9333
Sean	Chercover	Had SLAP - tried PRP, no improvement and did SLAP I - excluded completely from everything										ΔDASH	#	21	26	14	37	30
Scott	Ernsteen	Had SLAP II on surgery at 9 months after PRP inj											%	0.362069	0.448276	0.241379	0.637931	0.517241
Jellen	Robert	had PRP for tem pain relief before RC surgery											Mean	-14.5801	-17.7587	-21.5714
											Good	Outcome	#	39	32	17	39	32
Excluded for No MRI													%	0.672414	0.551724	0.293103	0.672414	0.551724
2015-03-04	Melchiorre	Robert	R									Change	#	22	23	18	37	30
2016-07-30	Nelson	Scott	R										%	0.37931	0.396552	0.310345	0.637931	0.517241
2016-12-19	Pappalardo	Vincent	L										Mean	74	78.6364	80.8125
2017-02-17	Roiniotis	Alexander	L									SANE	#	24	25	16	17	25
2015-01-03	Calafiore	Jennie	L										%	0.413793	0.431034	0.275862	0.293103	0.431034
2018-02-05	Biggam	Kathleen	R										Pre Mean	51.7647	50	56.875
													Post Mean	19.25	19.48	67.0833
												ΔSANE	#	22	22	16	30	30
Excluded for Severe Arthritis													%	0.37931	0.37931	0.275862	0.517241	0.517241
2016-08-08	McGarvie	Mark	R	No MRI									Mean	-26.6818	-28.1818	-39.9333
2017-05-08	Dann	Judy	R	No MRI								DASH	#	18	23	12	33	26
2018-01-17	Milshteyn	Meri	R	all GH									%	0.310345	0.396552	0.206897	0.568966	0.448276
													Pre Mean	39.7002	39.6242	47.625
													Post Mean	16	15.3043	20.6667
												ΔDASH	#	17	21	11	30	24
													%	0.293103	0.362069	0.189655	0.517241	0.413793
													Mean	-18.893	-23.8442	-26.4545
											Bad	Outcome	#	12	14	8	12	14
													%	0.206897	0.241379	0.137931	0.206897	0.241379
												Change	#	6	7	2	8	8
													%	0.103448	0.12069	0.0344828	0.137931	0.137931
													Mean	-1.66667	0	0
												SANE	#	5	4	3	4	4
													%	0.0862069	0.0689655	0.0517241	0.0689655	0.0689655
													Pre Mean	52.5	49.5833	45
													Post Mean	68	13.625	57
												ΔSANE	#	5	3	2	5	4
													%	0.0862069	0.0517241	0.0344828	0.0862069	0.0689655
													Mean	17	-1.66667	7.5
												DASH	#	4	4	3	6	5
													%	0.0689655	0.0689655	0.0517241	0.103448	0.0862069
													Pre Mean	46.4773	42.2662	40.4545
													Post Mean	52.75	42.25	32
												ΔDASH	#	4	4	3	6	5
													%	0.0689655	0.0689655	0.0517241	0.103448	0.0862069
													Mean	3.75	10.5	-3.66667
											UK	Outcome	#	7	8	4	7	8
													%	0.12069	0.137931	0.0689655	0.12069	0.137931
												Change	#	1	1	0	1	1
													%	0.0172414	0.0172414	0	0.0172414	0.0172414
													Mean	40	#DIV/0!	#DIV/0!
												SANE	#	1	1	0	1	1
													%	0.0172414	0.0172414	0	0.0172414	0.0172414
													Pre Mean	42	46	55
													Post Mean	0	47.5	24.5
												ΔSANE	#	1	1	0	1	1
													%	0.0172414	0.0172414	0	0.0172414	0.0172414
													Mean	-40	5	#DIV/0!
												DASH	#	0	1	0	1	1
													%	0	0.0172414	0	0.0172414	0.0172414
													Pre Mean	32.9221	32.1818	24.25
													Post Mean	#DIV/0!	27	#DIV/0!
												ΔDASH	#	0	1	0	1	1
													%	0	0.0172414	0	0.0172414	0.0172414
													Mean	#DIV/0!	-3	#DIV/0!
DOS	Last Name	First Name	Side	Sex	Age	# of injections					Light Used?	Comments
2015-01-03	Calafiore	Jennie	L	F	89						N	no impr, not good surg cand - will live w/prob, possibly deceased
2015-03-04	Melchiorre	Robert	R	M	86						N
2015-04-06	Polk	Paul	R	M	70						N
2015-05-11	Macnab	Karen	R	F	55						N	6/7/16 had inj alt MD 10/15
2015-11-16	Nowaczyk	Gloria	R	F	78						Y	6/7/16 got cortisone inj, alt MD 2 wks ago
2016-01-25	Ernsteen	Scott	L	M	55						Y	prev Vcell
2016-06-17	Steiner	Joseph	L	M	76						Y	was doing well for a few months than had another PRP he thinks from another DR. but then after that injections he returned to 0 so bad at 1 YR but doesn’t recall now
2016-08-03	Jelen	Betty	L	M	83						N
2016-08-08	McGarvie	Mark	R	F	44						Y
2016-09-26	Zimmerman	Matt	L	M	32						Y
2017-01-16	Power	Seamus	R	M	50						Y
2017-05-08	Dann	Judy	R	F	57						N	had RC repair surg (alt MD) 8/26/17
2017-07-03	Katz	Matt	L	M	23						N
2017-11-15	Dufour	Paula	R	F	30						N	per Dr. P - don't fu
[truncated: 37 more columns]

## Sheet: Bad Results
Bad at 6 mo
DOS	Last Name	First Name	Side	Sex	Age	# of injections	Light Used?	Comments
2015-01-03	Calafiore	Jennie	L	F	89	1	N	no impr, not good surg cand - will live w/prob, possibly deceased
2015-03-04	Melchiorre	Robert	R	M	86	1	N
2015-05-11	Macnab	Karen	R	F	55	1	N	6/7/16 had inj alt MD 10/15
2015-11-16	Nowaczyk	Gloria	R	F	78	1	Y	6/7/16 got cortisone inj, alt MD 2 wks ago
2016-06-17	Steiner	Joseph	L	M	76	1	Y	was doing well for a few months then had another PRP he thinks from another DR. but then after that injections he returned to 0 so bad at 1 YR but doesn’t recall now	didn't want to be contacted again
2016-08-03	Jelen	Betty	L	M	83	1	N
2016-08-08	McGarvie	Mark	R	F	44	1	Y		didn't want to be contacted again
2016-09-26	Zimmerman	Matt	L	M	32	1	Y		didn't want to be contacted again
2017-05-08	Dann	Judy	R	F	57	1	N	had RC repair surg (alt MD) 8/26/17
2017-07-03	Katz	Matt	L	M	23	1	N	Tenex procedue done 3/22/18
2017-11-15	Dufour	Paula	R	F	30	1	N	per Dr. P - don't fu
Good at 6 mo, Bad at 1+ yrs
2015-04-06	Polk	Paul	R	M	70	1	N		bad at 2+ yrs
2016-01-25	Ernsteen	Scott	L	M	55	1	Y	prev Vcell, shoulder surgery 12/7/17	bad at 1 yr
2017-01-16	Power	Seamus	R	M	50	1	Y		bad at 1 yr

## Sheet: Needs FU
Jennie Calafiore		L					Mark Parisi		L
Date	Mo to FU	%	SANE	DASH	Comments	Outcome	Date	Mo to FU	%	SANE	DASH	Comments	Outcome
2015-01-03	PRP		55	50	RC tear		2015-08-07	PRP		60	20
2015-01-10	0	0	75		symptoms back to baseline		2015-08-23	0	0	70
2015-02-07	1	0	70		symptoms worsening; severe pain		2015-09-18	1	0	50		about the same, hurts over biceps; also had calcific tendinitic inj in rotator cuff/joint but not helped
2015-03-21	2	0	30		improved from last time but unimproved compared to before inj	Poor	2015-12-07	4	0.15	40	23	symptoms improving; biceps injection helped a little. Tried cold laser and it helped	fair
Declined further follow-up							He hasn't picked up or responded to multiple voicemails.
Home: (708)344-3795							Cell: (847)909-9858
Mark Mullin		R					Jason Harvey		R
Date	Mo to FU	%	SANE	DASH	Comments	Outcome	Date	Mo to FU	%	SANE	DASH	Comments	Outcome
2012-05-23	labrum repair						2016-02-05	PRP		40	20
2015-09-18	39				reinjury while indoor skydiving; labrum repair was successful prior to this		2016-03-18	1	0.45	30
2015-10-29	PRP		30	14	persisting pain from RC, not labrum		2016-05-21	3	0.7	30		discomfort when arm is elevated
2015-11-07	0	0.2	40		slowly improving		2016-07-01	PRP	0.65	10	14	incomplete RC tear or rupture or right shoulder	good
2015-11-30	1	0.3	30
2016-01-04	2	0.5	30				He said he would call back when I got a hold of him once but he has not called nor responded to the voicemails.
2016-09-16	10	0.6	10	0			Cell: (262)620-5517
							Home: (847)629-5370
You decided not to follow up on him for either of the studies because you don't have a clear enough diagnosis.
Cell: (847)208-8377
Work: (847)647-2390
Mark Crawley		R					Robert Tur		L
Date	Mo to FU	%	SANE	DASH	Comments	Outcome	Date	Mo to FU	%	SANE	DASH	Comments	Outcome
2016-02-22	PRP		50	20			2016-03-04	PRP		70	39
2016-03-18	0	0.5	30		improving		2016-05-04	PRP	0.5	50	11	pain completely gone after first PRP but recurred when he started exercising	fair
2016-06-01	3		82	59	discomfort when arm is elevated	UK
							He hasn't picked up or responded to multiple voicemails.
He hasn't picked up or responded to multiple voicemails.							Cell: (312)669-0713
Cell: (773)544-7400
George Koutsivitis		L					Mark McGarvie		R
Date	Mo to FU	%	SANE	DASH	Comments	Outcome
2016-05-20	PRP		70	34			Date	Mo to FU	%	SANE	DASH	Comments	Outcome
2016-06-22	1	0	70		was about 30% better but he fell onto his shoulder and had intense pain, which got a little better		2016-08-08	PRP		25	16
2016-07-11	1	0.6	65				2016-12-05	3	0	60		unimproved
2016-08-15	2	0.5	65		shoulder is improving but he has lower back pain	good	2017-01-24	5	0	74	0
							2017-04-14	8	0	70	0
							2017-07-18	11	0				poor
He hasn't picked up or responded to multiple voicemails.
Home: (773)589-0318
							He has declined further follow-up
							Work: (757)221-1737
							Home: (312)750-0748
Betty Jelen		L					Scott Nelson		R
Date	Mo to FU	%	SANE	DASH	Comments	Outcome	Date	Mo to FU	%	SANE	DASH	Comments	Outcome
2016-08-03	PRP		60	59			2016-07-30	PRP		65	16
2016-09-28	1	0	40				2017-01-13	5	0.1
2016-12-14	4	0.1	40				2017-07-20	11	0.9	10	0	DASH recorded on 8/1/17	good
2017-07-20	11	0	70	58	DASH recorded on 8/1/17	poor
							Alex recorded his % and SANE, and I called to get his DASH. I did not ask about his %/SANE.
Alex recorded her % and SANE, and I called her again to record her DASH. I did not ask about her %/SANE.							Cell: (847)626-4816
Cell: (847)870-8272

## Sheet: FU contact
DOS	2nd Inj	Last Name	First Name	Side	Contact	Date	Months Since Inj	%	SANE	DASH	Date	Months Since Inj	%	SANE	DASH	call log
2015-08-07		Parisi	Mark	L	(847)909-9858	2015-12-07	4	15	40	23	2020-10-26	62				vm 8/3, 8/11, 4/30, 5/7, text, 5/24 vm dr. p and text, 6/4 vm
2016-03-04	2016-05-04	Tur	Robert	L	(312)669-0713	2016-05-04	2	50	50	11	2020-10-26	55				vm 8/2, 8/8, 8/14,4/30, 5/7 hung up after mumbling something?? Text, 5/18 vm, 5/24 vm dr. p, 6/4 vm
2016-12-28		Dirkes	Michael	R	(847)991-6431	2017-05-26	4	40	0							vm 5/1, 5/7 vm mailbox full, text, 5/18, 5/24 vm dr. p, 6/4	(847)682-1949 (cell)
2017-03-13		Lagunas	Conception	R	(817)896-0810											vm 5/1, 5/7, text, 5/10 in spanish, 5/24 vm dr. p, 6/4 vm
2017-07-05		Viera	Ramon	L	(773)370-2387											vm 5/1, 5/7, text, vm 5/18, 5/24 vm dr. p, 6/4 - couldn't leave vm?
Done
2015-06-01		Babalis	Angeliki	R		2017-07-17	25	80	0	23	2017-07-31
2016-02-08		Huda	Faisal	L	(630)456-8712	2017-07-17	17	90	0	7	2017-08-01
2016-08-03		Jelen	Betty	L		2017-07-17	11	0	70	58	2017-08-01
2016-07-30		Nelson	Scott	R		2017-07-17	11	90	10	0	2017-08-01
2016-05-16		Tangen	Dimitra	L		2017-07-17	14	100	0	0	2017-08-01
2016-09-02	2016-12-05	Viti	Beverly	R	(847)226-6258	2017-07-17	10	85	0	5	2017-08-01
2016-10-24		Prager	Alexander	R	(847)502-3942	2017-07-17	8	60	20	11	2017-08-02
2015-11-16		Nowaczyk	Gloria	R	(708)218-1957	2017-07-17	20	0	70	66	2017-08-08
2016-09-26		Zimmerman	Matt	L	M	2017-07-17	9	-20	60	57	2017-08-01
2016-05-28		Laksanaprom	Supatchar	L	(773)366-1643	2017-07-18	13	100	0	15	2017-08-01
2015-09-11	2016-02-05	Castelli	Anita	R	(708)705-0055	2017-07-19	22	90	10	25	2017-08-08
2015-05-04		Doundoulakis	Elenne	R		2017-07-28	26	90	5	30	2017-07-28
2015-05-30		McNulty	Colleen	R		2017-07-28	25	100	0	0	2017-07-28
2016-12-12		Murphy	Patricia	R		2017-07-31	7	70	0	11	2017-07-31
2015-01-23	2015-07-22	Ramsey	Judy	L	(847)358-0598	2017-08-02	30	55	30	50	2017-08-02
2016-07-18		Hubbard	Denise	L	(312)399-7998	2017-08-03	12	35	0	9	2017-08-03
2016-06-29		Granahan	Laura	L	(847)340-0253	2017-07-19	12	90	0	20	2017-08-08
2016-09-21	2017-04-03	Voss	Klaus	R	(847)526-0333	2017-08-14	10	75	55	32	2017-08-08
2015-10-29		Mullin	Mark	R	(847)208-8377						2017-08-11	don’t follow up on him; not enough diagnosis to determine; he got SLAP surgery then PRP
2017-01-16		Power	Seamus	R	(773)960-6506	2017-09-01	7	20	75		2017-08-08	8/14 he wants to come in; asked me to call him in a week and he can answer questions/schedule appt then
2015-04-06		Polk	Paul	R	(847)692-5436	2015-09-22	5	85	12	16	2017-04-30
2016-08-03		Jelen	Betty	L	(847)870-8272	2016-12-14	4	10	40		2018-05-01
2016-09-02		Viti	Beverly	R	(847)226-6259	2016-12-05	3		50	20	2018-05-01
2017-02-17		Roiniotis	Alexander	L	(773)680-0415						2018-05-01
2017-05-08		Dann	Judy	R	(847)826-7776						2018-05-01	don't follow up, had surgery
2017-05-10		Gutierrez	Jaime	R	(708)420-4174						2018-05-01
2017-07-07		Holmes	Deborah	R	(217)725-0664						2018-05-01
2017-07-19		Koulis-Antonakos	Antonia	R	(847)209-7158						2018-05-01
2016-12-12		McCaron-Murphy	Patricia	R	(312)953-4417	2017-07-31	7	70	0	11	2018-05-01
2016-05-20		Koutsovitis	George	L	(773)589-0318						2018-05-07
2016-02-08		Huda	Faisal	L	(630)456-8712	2017-07-17	17	90	0	7	2018-05-07
2016-10-10		Rodriguez	Justina	L	(312)243-3787						2018-05-07
2017-10-24		O'Hara	Marcia	R	(847)778-4688						2018-05-07	appt on 5/14
2017-01-16		Power	Seamus	R	(773)960-6506						2018-05-07
2017-07-03		Katz	Matt	L	(631)682-7833						2018-05-08
2015-05-18		Dardick	Nancy	R	(847)373-2100						2018-05-08
2015-05-30		McNulty	Colleen	R	(847)899-4884						2018-05-08
2018-01-17		Milshteyn	Meri	R	(847)409-0054						2018-05-08
2017-03-03		Espinoza	Maria	R	(773)603-8832						2018-05-08
2018-03-24		Horwath	Joshua	L	(847)971-8683						2018-05-08
2018-04-02		Long	Jennifer	L	(773)416-4706						2018-05-08
2015-09-11		Castelli	Anita	R	(708)705-0055						2018-05-08
2018-02-05		VanMetre	Richard	R	(847)318-7310						2018-05-08
2016-09-21		Voss	Klaus	R	(847)526-0333						2018-05-11
2016-03-21		Anghel	Marian	R	(773)979-0954	2017-07-17	15	50	30		2018-05-24
2016-12-19		Pappalardo	Vincent	L	(312)286-9238						2018-06-05
Declined
2015-08-22	2015-12-14	Lubonski	Halina	R	(312)590-9194	2017-07-17	22	90	10
2015-11-30		Soltani	Rima	R	(773)655-3436	2017-07-20	19	80	0		changed doctor/ 6/21/18 Does no want to talk to us
2017-01-30		Whetstone	Lubova	L	(224)392-2608	2017-07-17	5	80	20		don't call again
2016-08-08		McGarvie	Mark	R	(312)750-0748	2017-07-18	11	0			don't call again
2016-06-17		Steiner	Joseph	L	(773)791-0514	2017-07-17	13	0	10		Rt shoulder replacement 6/16/17, don't call again
2016-09-26		Zimmerman	Matt	L	(630)927-2002						don't call again
2018-02-27		Peterson	John	R							don't call again
2018-02-27		Tortorice	Paula	R/L							don't call again
2016-02-22		Crawley	Mark	R	(773)544-7400	2016-06-01	3		82	59	don't call again
2015-03-04		Melchiorre	Robert	R	(847)751-0250						don't call again

## Sheet: Dr. P Call
DOS	Side	Last Name	First Name	Phone Number	Outcome	Addt'l Info	Call Log
2015-08-07	L	Parisi	Mark	(847)909-9858	good at 6 mo & 1 yr	dr?	vm 8/3, 8/11, 4/30, 5/7, text, 5/24 vm dr. p and text, 6/4 vm
2016-03-04	L	Tur	Robert	(312)669-0713	good at <6 mo		vm 8/2, 8/8, 8/14,4/30, 5/7 hung up after mumbling something?? Text, 5/18 vm, 5/24 vm dr. p, 6/4 vm
12/28/16 plus 3/10/18 & 1/7/17	R&L	Dirkes	Michael	(847)991-6431	good at <6 mo	(847)682-1949	vm 5/1, 5/7 vm mailbox full, text, 5/18, 5/24 vm dr. p, 6/4
2017-03-13	R	Lagunas	Conception	(817)896-0810	uk	spanish?	vm 5/1, 5/7, text, 5/10 in spanish, 5/24 vm dr. p, 6/4 vm
2017-07-05	L	Viera	Ramon	(773)370-2387	bad at <6 mo, good at 6 mo	need sane/dash	vm 5/1, 5/7, text, vm 5/18, 5/24 vm dr. p, 6/4 - couldn't leave vm?

## Sheet: NotFinalGroup
																					Pre Injection				< 6 Mo FU					6 Month FU												At Least 6 Month FU
DOS	Last Name	First Name	Side	Sex	Age	# of injections	Date of addt'l injection	MRI?	ten/PT/FT	% Tear	Tear Location	GH Arthritis/Arthrosis (normal/mild/moderate/severe)	Additional Pathology	Light Used?	Comments	Form Date	Mo Since Last Seen	Good Outcome	Good Outcome < 6 mo	Mo Elaps	SANE	SANE Yes?	DASH	DASH Yes?	Date	Mo Since Inj	< 6 Mo %	< 6 Mo SANE	< 6 Mo DASH	Date	Mo Since Inj	6 Mo %	6 Mo % Yes?	6 Mo SANE	6 Mo SANE Yes?	ΔSANE 6 Mo	ΔSANE 6 Mo Yes?	6 Mo DASH	6 Mo DASH Yes?	ΔDASH 6 Mo	ΔDASH 6 Mo Yes?	Good Outcome 6+ mo	Date	Mo Since Inj	Mo Since Inj Yes?	6+ Mo %	6+ Mo % Yes?	6 Mo+ SANE	6+ Mo SANE Yes?
2016-08-03	Jelen	Betty	L	M	83	1	NA	Y	PT	G50	bursal	mild	SLAP I, biceps ten, bursitis, ac jt	N		2017-07-17	39	N	N	50	60	Y	59	Y	2016-12-14	4	10	40		2016-12-14	4	10	Y	70	Y	10	Y	UK	N	NA	N	N	2016-12-14	4	Y	10	Y	40	Y
2018-03-24	Horwath	Joshua	L	M	34	1	NA	Y	Tmild	0		normal	ac jt, bursitis, SLAP II	N		2018-10-10	24	N	N	31	30	Y	UK	N	2018-05-08	1	0	40	16	NA	NA	NA	NA	NA	NA	NA	NA	NA	NA	NA	NA	N	2018-10-10	6	Y	0	Y	50	Y
2017-07-03	Katz	Matt	L	M	23	1	NA	Y	Tmild	0		normal	none	N	Tenex procedure done 3/22/18	2018-05-01	29	N	N	39	UK	N	16	Y						NA	NA	UK	N	UK	N	NA	N	UK	N	NA	N	N	NA	UK	N	0	Y	UK	N
2018-04-02	Long	Jennifer	L	F	56	1	NA	Y	Tmild			moderate	ac jt	N		2018-10-10	24	NA	NA	30	70	Y	21	Y	2018-05-08	1	80	20	18	NA	NA	NA	NA	NA	NA	NA	NA	NA	NA	NA	NA	N	2018-10-10	6	Y	0	Y	50	Y
2015-05-11	Macnab	Karen	R	F	55	1	NA	Y	PT	L50	interstitial	normal	None	N	6/7/16 had inj alt MD 10/15	2016-06-07	52	N	N	65	60	Y	57	Y						2015-11-11	6	NA	N	56	Y	-4	Y	32	Y	-25	Y	N	2015-11-11	6	Y	0	Y	56	Y
2015-11-16	Nowaczyk	Gloria	R	F	78	1	NA	Y	Tmod	0		mild	ac jt	Y	6/7/16 got cortisone inj, alt MD 2 wks ago	2017-07-17	39	N	N	59	60	Y	66	Y						2016-06-08	6	0	Y	80	Y	20	Y	86	Y	20	Y	N	2016-06-08	6	Y	0	Y	80	Y
2017-01-16	Power	Seamus	R	M	50	1	NA	Y	PT	G50	articular	normal	?SLAP II, bursitis, AC jt	Y		2018-05-07	29	N	N	45	70	Y	32	Y						2017-09-01	7	20	Y	75	Y	5	Y	55	Y	23	Y	N	2017-09-01	7	Y	20	Y	75	Y
2016-07-20	Ramos	Pablo	R	M	49	1	NA	Y	FT	1	retract 13mm	normal	minimal to mild fatty atrophy of supraspinatus muscle, bursitis	Y	shoulder surgery done 2/27/18 - full thick RC tear	2017-09-20	37	N	N	51	70	Y	75	Y	2016-10-26	3	0	90	NA	2017-01-18	5	0	Y	0	Y	NA	N	NA	N	NA	N	N	2017-01-18	5	Y	0	Y	85	Y
2015-11-30	Soltani	Rima	R	F	64	1	NA	Y	FT	1	no retract	normal	SLAP I, biceps ten, bursitis		1/20/15 Rt shoulder RC & DC	2017-07-17	39	Y	Y	58	80	Y	57	Y						NA	NA	UK	N	UK	UK	NA	N	UK	N	NA	N	N	2018-06-21	30	Y	0	Y	UK	N
2016-06-17	Steiner	Joseph	L	M	76	1	NA	Y	Tmod	0	bursal	mild	none	Y	7/17/17 was doing well for a few months than had another PRP he thinks from another DR. but then after that injections he returned to 0 so bad at 1 YR but doesn’t recall now. TSA 12/2017	2017-07-17	39	N	Y	52	UK	N	34	Y	2016-09-26	3	60	65	32	NA	NA	UK	N	UK	N	NA	N	UK	N	NA	N	N	2017-07-17	13	Y	0	Y	10	Y
2016-09-26	Zimmerman	Matthew	L	M	32	1	NA	Y	PT	L50	bursal	normal	ac jt	Y		2017-09-12	37	N	N	49	50	Y	50	Y						2017-07-17	9	0	Y	60	Y	10	Y	57	Y	7	Y	N	2017-07-20	9	Y	0	Y	60	Y
2015-08-07	Parisi	Mark	L	M	47	1	NA	Y	PT	L50	bursal	mild	biceps ten, AC jt	Y	9/18/15 lidocaine inj bicipital groove	2015-12-07	58	Y	Y	62	60	Y	20	Y	2015-12-07	4	15	40	23	2015-12-07	4	15	Y	40	Y	-20	Y	23	Y	3	Y	N	2015-12-07	4	Y	15	Y	40	Y
2016-02-22	Crawley	Mark	R	M	49	1	NA	Y	PT	L50	interstitial	moderate	none	Y		2016-06-01	52	Y	Y	56	50	Y	18	Y	2016-06-01	3		82	59	NA	NA	UK	N	UK	N	NA	N	UK	N	NA	N	UK	NA	UK	N	UK	N	UK	N
2017-01-07	Dirkes	Michael	L	M	24	1	NA	Y	Tmild	0		normal	none	Y		2017-05-26	41	UK	Y	45	UK	N	30	Y	2017-05-26	4	40	0		NA	NA	UK	N	UK	N	NA	N	UK	N	NA	N	UK	NA	UK	N	UK	N	UK	N
2017-11-15	Dufour	Paula	R	F	30	1	NA	Y	PT	G50	bursal	normal	none	N	per Dr. P - don't fu	2017-11-15	35	N	N	35	70	Y	38.6364	Y						NA	NA	UK	N	UK	N	NA	N	UK	N	NA	N	UK	NA	UK	N	UK	N	UK	N
2017-12-20	Holm	Leif	R	M	36	1	NA	YA	PT	L50	articular	normal	ac jt, bursitis, SLAP II	N		2018-03-19	31	UK	UK	34	35	Y	13.6364	Y						NA	NA	NA	NA	NA	NA	NA	NA	NA	NA	NA	NA	UK	NA	UK	N	UK	N	UK	N
2017-03-13	Lagunas	Conception	R	F	71	1	NA	y	Tmild	0		normal	biceps ten	N		2017-03-13	43	UK	UK	43	UK	N	70.4545	Y						NA	NA	UK	N	UK	N	NA	N	UK	N	NA	N	UK	NA	UK	N	UK	N	UK	N
2016-03-04	Tur	Robert	L	M	46	2	2016-05-04	Y	Tmod	0		mild	loose body, ac jt, SLAP I, biceps ten	Y		2016-05-04	53	Y	Y	55	70	Y	39	Y	2016-05-04	2	50	50	11	NA	NA	UK	N	UK	N	NA	N	UK	N	NA	N	UK	NA	UK	N	UK	N	UK	N
2017-07-05	Viera	Ramon	L	M	30	1	NA	Y	Tnormal	0		normal	none	N		2018-02-14	32	Y	Y	39	UK	N	64	Y						2018-02-14	7	75	Y	UK	N	NA	N	UK	N	NA	N	Y	2018-02-14	7	Y	75	Y	UK	N
2015-04-06	Polk	Paul	R	M	70	1	NA	Y	PT	L50	interstitial	mild	biceps ten,SLAP II	N	prior surg rt X3 1982	2018-05-01	29	Y	Y	66	20	Y	39	Y	2015-09-22	5	85	12	16	2015-11-04	6	85	Y	9	Y	-11	Y	16	Y	-23	Y	Y	2015-11-04	6	Y	85	Y	9	Y
2016-03-21	Anghel	Marian	R	M	60	1	NA	Y	PT	L50	articular	normal	ac jt, bursitis, biceps ten	Y		2018-05-24	29	Y	Y	55	55	Y	41	Y	2016-05-02	1	15	75	NA	NA	NA	UK	N	UK	N	NA	N	UK	N	NA	N	Y	2017-07-17	15	Y	50	Y	30	Y
2015-06-01	Babalis	Angeliki	R	F	80	2	2016-04-18	Y	FT	1	1cm retract	moderate	SLAP I, bursitis, ac jt, biceps ten	N	given choice to do surg or not, bc of age opted for prp	2018-06-19	28	Y	Y	64	20	Y	43	Y	2015-09-02	3	60	50		2016-04-18	10	UK	N	50	Y	30	Y	UK	N	NA	N	Y	2016-04-18	10	Y	60	Y	50	Y
2015-09-11	Castelli	Anita	R	F	54	3	10/30/15, 2/5/16	YA	PT	L50	articular	normal	none	Y		2018-05-08	29	Y	Y	61	55	Y	66	Y	2016-02-05	4	85	55	64	2016-06-03	8	85	Y	25	Y	-30	Y	UK	N	NA	N	Y	2016-06-03	8	Y	85	Y	25	Y
2015-05-18	Dardick	Nancy	R	F	64	1	NA	Y	PT	G50	articular	normal	ac jt	N		2018-05-08	29	Y	Y	65	50	Y	64	Y						2015-12-07	6	50	Y	50	Y	0	Y	32	Y	-32	Y	Y	2015-12-07	6	Y	50	Y	50	Y
2015-05-04	Doundoulakis	Elenne	R	F	52	1	NA	Y	FT/PT	G50	bursal	normal	bursitis	N		2017-07-28	38	Y	Y	65	60	Y	50	Y						NA	NA	UK	N	UK	N	NA	N	UK	N	NA	N	Y	2016-06-21	13	Y	40	Y	55	Y
2017-03-03	Espinoza	Maria	R	F	50	1	NA	Y	FT/PT	G50	interstitial	normal	ac jt, bursitis	N		2018-05-08	29	Y	Y	43	UK	N	UK	N						NA	NA	UK	N	UK	N	NA	N	UK	N	NA	N	Y	2018-05-08	14	Y	90	Y	10	Y
2016-06-29	Granahan	Laura	L	F	57	1	NA	Y	PT	L50	articular	normal	SLAP I, AC Jt, bursitis	Y		2017-07-19	39	Y	Y	51	60	Y	48	Y						2017-01-03	6	85	Y	5	Y	-55	Y	14	Y	-34	Y	Y	2017-01-03	6	Y	90	Y	5	Y
2017-05-10	Gutierrez	Jaime	R	M	52	1	NA	Y	PT	L50	bursal	normal	none	N	RC repair & bicep surg 7/28/16	2018-05-01	29	Y	Y	41	20	Y	34.0909	Y						NA	NA	UK	N	UK	N	NA	N	UK	N	NA	N	Y	2018-05-01	11	Y	70	Y	30	Y
2016-07-18	Hubbard	Denise	L	F	54	1	NA	Y	PT	G50	articular	mild	none	Y		2018-10-10	24	Y	Y	51	20	Y	11	Y						NA	NA	UK	N	UK	N	NA	N	UK	N	NA	N	Y	2017-08-03	12	Y	35	Y	30	Y
2016-02-05	Harvey	Jason	R	M	37	2	2016-07-01	YA	PT	G50	interstitial	normal	ac jt, SLAP II	Y		2016-07-01	51	Y	Y	56	40	Y	20	Y	2016-07-01	4	65	10	14	2016-07-01	4	65	Y	10	Y	-30	Y	14	Y	-6	Y	Y	2016-07-01	4	Y	65	Y	10	Y
2016-02-08	Huda	Faisal	L	M	38	1	NA	YA	Tmild	0		moderate	none	Y		2018-05-07	29	Y	Y	56	30	Y	UK	N	2016-06-09	4	99	0	0	2016-06-09	4	99	Y	0	Y	-30	Y	0	Y	NA	N	Y	2016-06-09	4	Y	99	Y	0	Y
2016-05-20	Koutsovitis	George	L	M	81	1	NA	Y	FT	1	no retract	mild	bicep ten, bursitis, AC jt	Y	6/22/16 was 30% improved then fell on shoulder & back to 0, 7/9/16 symptoms improving, 60% impr	2018-05-07	29	Y	Y	53	70	Y	34	Y						NA	NA	UK	N	UK	N	NA	N	UK	N	NA	N	Y	2018-05-07	23	Y	70	Y	20	Y
2016-05-28	Laksanaprom	Supatchar	L	M	47	1	NA	Y	Tmild	0		mild	AC jt, bursitis, pos labral tear	Y		2018-03-19	31	Y	Y	52	70	Y	50	Y	2016-08-29	3		65	36	NA	NA	UK	N	UK	N	NA	N	UK	N	NA	N	Y	2017-07-18	13	Y	100	Y	0	Y
2018-03-19	Long	Jennifer	R	F	56	1	NA	Y	Tmod	0		normal	AC jt	N		2018-10-10	24	NA	NA	31	40	Y	39	Y						NA	NA	NA	NA	NA	NA	NA	NA	NA	NA	NA	NA	Y	2018-10-10	6	Y	90	Y	3	Y
2015-08-22	Lubonski	Halina	R	F	67	2	2015-12-14	Y	FT	1	pinhole	mild	biceps ten, ac joint	Y	12/14 Inj GH only, frozen shoulder, candidate for surg but wanted to find different solution	2017-07-20	39	Y	Y	62	80	Y	86	Y	2015-12-14	3	75	75	41	NA	NA	UK	N	UK	N	NA	N	UK	N	NA	N	Y	2017-07-20	22	Y	90	Y	10	Y
2017-06-26	Lestach	Maros	L	M	36	1	NA	Y	FT/PT	G50		normal	ac jt	N		2018-05-24	29	Y	Y	40	UK	N	25	Y						NA	NA	UK	N	UK	N	NA	N	UK	N	NA	N	Y	2018-05-24	10	Y	100	Y	0	Y
2016-12-12	McCaron-Murphy	Patricia	R	M	44	1	NA	Y	FT/PT	G50	bursal	normal	inf labral tear	Y		2018-05-01	29	Y	Y	46	30	Y	43	Y						2017-07-31	7	65	Y	0	Y	-30	Y	11	Y	-32	Y	Y	2017-07-31	7	Y	65	Y	0	Y
2018-01-05	McGee	Joan	R	F	76	1	NA	Y	PT	<50%	interstitial	moderate	SLAP I, AC Jt	N		2018-06-23	28	Y	Y	33	50	Y	61.3636	Y						2018-06-23	5	90	Y	10	Y	-40	Y	36	Y	-25.3636	Y	Y	2018-06-23	5	Y	90	Y	10	Y
2015-05-30	McNulty	Colleen	R	M	60	1	NA	Y	PT	L50	interstitial	normal	bursitis, biceps ten, ac jt, SLAP I	Y		2018-05-08	29	Y	Y	64	45	Y	66	Y	2015-10-05	4	99			2015-10-05	4	99	Y	5	Y	-40	Y	UK	N	NA	N	Y	2016-05-18	11	Y	100	Y	5	Y
2018-03-26	Moran	Michael	L	M	59	2	2018-06-25	YA	PT	>50%	articular	normal	ac jt	N		2018-06-04	28	NA	NA	31	60	Y	30	Y						NA	NA	NA	NA	NA	NA	NA	NA	NA	NA	NA	NA	Y	2018-10-10	6	Y	90	Y	0	Y
2015-10-29	Mullin	Mark	R	M	68	1	NA	Y	PT	L50	interstitial	normal	bursitis	N	had SLAP surg 2013	2018-01-03	33	Y	Y	59	30	Y	14	Y						NA	NA	UK	N	UK	N	NA	N	UK	N	NA	N	Y	2016-09-16	10	Y	90	Y	10	Y
2015-07-11	Nau	Lisa	L	F	25	1	NA	Y	PT	50	articular	normal	none	N		2017-07-19	39	Y	Y	63	45	Y	30	Y						2016-01-12	6	UK	N	21	Y	-24	Y	7	Y	-23	Y	Y	2016-01-12	6	Y	85	Y	21	Y
2015-01-23	Ramsey	Judy	L	F	73	2	2015-07-22	Y	PT	G50	articular	mod-sev	SLAP II, loose body, ac jt	N		2017-05-15	41	Y	Y	69	40	Y	36	Y	2015-07-22	5	20	45	45	2016-01-08	11	80	Y	15	Y	-25	Y	18	Y	-18	Y	Y	2016-01-08	11	Y	80	Y	15	Y
2015-09-28	Rieger	Brian	R	M	39	2	2016-03-04	Y	Tmild	0		normal	SLAP II	Y		2017-04-12	42	Y	Y	60	50	Y	57	Y	2016-03-04	5	70	30	25	2016-03-04	5	70	Y	30	Y	-20	Y	25	Y	-32	Y	Y	2016-03-04	5	Y	70	Y	30	Y
2018-03-14	Sieber	Matthew	R	M	49	1	NA	Y	Tmild	0		normal	ac jt, ? Inf lab tear	N		2018-10-10	24	NA	NA	31	60	Y	39	Y						NA	NA	NA	NA	NA	NA	NA	NA	NA	NA	NA	NA	Y	2018-10-10	6	N	85	Y	0	Y
2016-05-16	Tangen	Dimitra	L	F	52	1	NA	Y	PT	G50	articular	normal	SLAP II, ac jt	Y		2018-04-19	30	Y	Y	53	100	Y	57	Y	2016-10-03	4	85			2016-10-03	4	85	Y	UK	N	NA	N	UK	N	NA	N	Y	2017-07-17	14	Y	100	Y	0	Y
2016-10-10	Rodriguez	Justina	L	F	62	1	NA	Y	PT	L50	articular	normal	AC jt	Y		2018-05-07	29	Y	Y	48	60	Y	59	Y						NA	NA	UK	N	UK	N	NA	N	UK	N	NA	N	Y	2018-05-07	18	Y	90	Y	20	Y
2016-02-27	Ross	Bradley	R	M	39	1	NA	Y	PT	L50	articular	normal	tr bursitis, pos lab tear	Y		2018-02-28	31	Y	Y	55	60	Y	11	Y						2016-08-29	6	100	Y	0	Y	-60	Y	0	Y	-11	Y	Y	2016-08-29	6	Y	100	Y	0	Y
2016-10-24	Prager	Alexander	R	M	76	1	NA	Y	PT	G50	bursal	mild	biceps ten, SLAP I, ac jt, bursitis	Y		2018-10-10	24	Y	Y	48	15	Y	9	Y						2017-07-17	8	60	Y	20	Y	5	Y	11	Y	2	Y	Y	2017-07-17	8	Y	60	Y	20	Y
2016-09-02	Viti	Beverly	R	F	73	2	2016-12-05	Y	PT	L50	interstitial	mild	SLAP I, AC jt	Y		2018-10-10	24	Y	Y	49	50	Y	18	Y	2016-12-05	3		50	20	2017-07-17	10	85	Y	0	Y	-50	Y	5	Y	-13	Y	Y	2017-07-17	10	Y	85	Y	0	Y
2016-09-21	Voss	Klaus	R	M	78	2	2017-04-03	Y	FT	1	retract 3.4cm	mild	ac jt, bursitis	Y	wanted to avoid surgery, had mod fatty atrophy	2018-05-11	29	Y	Y	49	60	Y	57	Y						2017-04-03	6	80	Y	20	Y	-40	Y	50	Y	-7	Y	Y	2017-04-03	6	Y	80	Y	20	Y
2017-01-30	Whetstone	Lubova	L	F	66	1	NA	Y	PT	G50	bursal	mild	biceps ten, bursitis	Y	3/3/17 has frozen shoulder - PT started	2018-02-12	32	Y	Y	44	10	Y	16	Y	2017-07-17	5	80	20		2017-07-10	5	80	Y	20	Y	10	Y	UK	N	NA	N	Y	2017-07-10	5	Y	80	Y	20	Y
2017-12-27	Jankelow	Mark	L	M	61	1	NA	Y	PT	L50	interstitial	mild	None	N		2017-12-27	33	Y	NA	33	30	Y	25	Y						NA	NA	NA	NA	NA	NA	NA	NA	NA	NA	NA	NA	Y	2018-05-30	5	Y	85	Y	85	Y
2017-07-19	Koulis-Antonakos	Antonia	R	F	54	1	NA	Y	PT	L50	articular	mild	SLAP II	N		2018-10-10	24	Y	Y	39	70	Y	55	Y						2018-05-01	9	80	Y	0	Y	-70	Y	11	Y	-44	Y	Y	2018-05-01	9	Y	80	Y	0	Y
2016-12-28	Dirkes	Michael	R	M	24	2	2018-03-10	Y	Tmild	0		normal	none	Y	Prev SLAP repair, R labrum surg 2013	2018-03-10	31	UK	Y	45	40	Y	30	Y	2017-05-26	4	40	0		2017-05-26	4	40	Y	0	Y	-40	Y	UK	N	NA	N	Y	2017-05-26	4	Y	40	Y	0	Y
2017-07-07	Holmes	Deborah	R	F	56	1	NA	Y	PT	L50	articular	mild	ac jt, ?SLAP	N		2018-05-01	29	Y	Y	39	80	Y	57	Y						2018-05-01	9	95	Y	10	Y	-70	Y	7	Y	-50	Y	Y	2018-05-01	9	Y	95	Y	10	Y
2017-12-08	Lefebvre	Didier	R	M	57	2	2017-12-18	Y	PT	L50	bursal	normal	None	N		2017-12-18	34	Y	Y	34	20	Y	20.4545	Y						2018-06-21	6	100	Y	0	Y	-20	Y	0	Y	-20.4545	Y	Y	2018-06-21	6	Y	100	Y	0	Y
2017-12-01	Lestach	Maros	R	M	37	1	NA	Y	Tnormal	0		normal	none	N		2018-05-24	29	Y	Y	34	50	Y	22.7273	Y						2018-05-24	5	75	Y	60	Y	10	Y	11	Y	-11.7273	Y	Y	2018-05-24	5	Y	75	Y	60	Y
2017-10-24	O'Hara	Marcia	R	F	65	2	2018-05-14	Y	PT	L50	interstitial	mild	ac jt, SLAP II, bursitis	N		2017-10-24	36	Y	Y	36	70	Y	43.1818	Y						2018-05-14	6	40	Y	65	Y	-5	Y	57	Y	13.8182	Y	Y	2018-05-14	6	Y	40	Y	65	Y
2017-05-08	Dann	Judy	R	F	57	1	NA	UK	UK			?		N	had RC repair surg (alt MD) 8/26/17	2018-05-01	29	N	N	41	50	Y	34.0909	Y						NA	NA	UK	N	UK	N	NA	N	UK	N	NA	N	UK	NA	NA	N	UK	N	UK	N
2016-07-30	Nelson	Scott	R	M	45	1	NA	UK	PT			?		Y	R shoulder surg in 2014	2017-07-20	39	Y	Y	50	65	Y	16	Y	2017-01-13	5	100	NA	NA	2017-01-13	5	100	Y	NA	N	NA	N	UK	N	NA	N	Y	2017-07-20	11	Y	95	Y	10	Y
2018-02-12	Biggam	Kathleen	L	F	64	2	2018-05-06	Y	FT/PT	1	bursal	moderate	SLAP I, bic ten, ac jt	N		2018-06-06	28	NA	NA	32	50	Y	43.1818	Y	2018-06-06	3	85	NA	NA	NA	NA	NA	NA	NA	NA	NA	NA	NA	NA	NA	NA	NA	NA	NA	N	NA	NA	NA	NA
2018-03-09	Duke	Ben	L	M	37	1	NA	Y	PT	50	bursal	mild	bursitis	N		2018-03-09	31	NA	NA	31	30	Y	25	Y						NA	NA	NA	NA	NA	NA	NA	NA	NA	NA	NA	NA	NA	NA	NA	N	NA	NA	NA	NA
2018-03-05	Siegal	Rachel	R	F	33	1	NA	YA	Tmild	0		normal	bursitis, SLAP II	N		2018-03-05	31	NA	NA	31	20	Y	27	Y						NA	NA	NA	NA	NA	NA	NA	NA	NA	NA	NA	NA	NA	NA	NA	N	NA	NA	NA	NA
				Shoulders	52															#	52	52	56	56							27			31	31			24	24		Total	59		52	52	53	53	50	50
				Patients	52															Mean	50.9615		40.4919											26				24.0833			Good	41		59		61.3962		25.48
do not call	contact for fu	not at 6 mo	exclude?	update info after appt	check w sue																																				Bad	12				59
															this color means formulas checked & updated																										UK	6
79 shoulders or 76 pts																					Tnormal			Tmild			Tmod			PT			FT/PT			FT					FU Results %	0.898305
50 shoulders bc 15 not at 6 mo and exclusions - 48 pts and 14 not @ 6 mo													DASH: 0=best				6 Month+	1 Year	2+ Years	1+ Years	6+ Months	1+ Years	2+ Years	6+ Months	1+ Years	2+ Years	6+ Months	1+ Years	2+ Years	6+ Months	1+ Years	2+ Years	6+ Months	1+ Years	2+ Years	6+ Months	1+ Years	2+ Years					6+ Mo (N=54)				1+ Yr (N=44)
youngest	23		median	52									SANE: 0=best	Follow Up	All Outcome	#	53	#REF!	#REF!	#REF!	2	0	0	8	4	3	3	2	2	30	24	16	4	4	1	6	6	6					All 6 mo Pts	Tendonitis	PT	FT	All 1 Yr Pts	Tendonitis	PT
oldest	83		stdev	16.802												%	1.01923	#REF!	#REF!	#REF!	0.0384615	0	0	0.153846	0.0769231	0.0576923	0.0576923	0.0384615	0.0384615	0.576923	0.461538	0.307692	0.0769231	0.0769231	0.0192308	0.115385	0.115385	0.115385		Outcome	Good	#	41	8	25	8	30	3	19
males	19														Improvement %	#	53	28	28	40	2	0	0	8	4	3	3	2	2	30	24	16	4	4	1	6	6	6			Bad	#	12	5	5	2	10	3	5
females	13															%	1.01923	0.538462	0.538462	0.769231	0.0384615	0	0	0.153846	0.0769231	0.0576923	0.0576923	0.0384615	0.0384615	0.576923	0.461538	0.307692	0.0769231	0.0769231	0.0192308	0.115385	0.115385	0.115385		% Improv	All Patients	#	53	13	30	10	40	6	24
																Mean	61.3962	60	56.1786	61.75	75	#DIV/0!	#DIV/0!	49.25	57.5	70	30	0	0	67.5	66.4583	63.3125	73.75	82.5	90	50	52.5	43.3333				Mean	61.3962	48.7692	67.5	59.5	61.75	38.3333	66.4583
3 bilaterals, but Long is not at 6 mo yet and one of Dirke's shoulders is UK outcome @ 6 mo (Dirkes, Lestach, Long)															SANE	#	31	27	25	38	1	0	0	7	4	3	3	2	1	30	23	15	4	4	1	5	5	5				St Dev	35.6648				40.0888
10 pts w/o MRI																%	0.596154	0.519231	0.480769	0.730769	0.0192308	0	0	0.134615	0.0769231	0.0576923	0.0576923	0.0384615	0.0192308	0.576923	0.442308	0.288462	0.0769231	0.0769231	0.0192308	0.0961538	0.0961538	0.0961538			Good	#	41	8	25	8	30	3	19
4 people excluded bc of other reasons																Pre Mean	50.9615	50.9615	50.9615	50.9615	50	50	50	50	50	50	56.6667	56.6667	56.6667	48.7879	48.7879	48.7879	45	45	45	63.3333	63.3333	63.3333				Mean	78.2683	79.25	79.2	74.375	82.3333	76.6667	83.9474
2 pts bc of severe arthrosis	1 pt bc had surg a month later	1 pt bc vcell inj <6 mo after														Post Mean	26	25.8148	23.12	24.1316	60	#DIV/0!	#DIV/0!	18.5714	40.75	2	31	40	70	24.7	19.7391	24.1333	16.25	16.25	5	37	31	27				St Dev
															ΔSANE	#	30	24	25																						Bad	#	12	5	5	2	10	3	5
																%	0.576923	0.461538	0.480769																							Mean	3.75	0	9	0	0	0	0
																Mean	-20.4667	-16.5833	-27.08																							St Dev
															DASH	#	24	24	22	33	1	0	0	7	4	3	3	2	1	30	20	14	4	4	1	3	3	3		SANE	All Pts Pre OP	#	52	11	33	8
																%	0.461538	0.461538	0.423077	0.634615	0.0192308	0	0	0.134615	0.0769231	0.0576923	0.0576923	0.0384615	0.0192308	0.576923	0.384615	0.269231	0.0769231	0.0769231	0.0192308	0.0576923	0.0576923	0.0576923				Mean	50.9615	51.8182	48.7879	47.5
																Pre Mean	40.4919	40.4919	40.4919	40.4919	40.4919	40.4919	40.4919	40.4919	40.4919	40.4919	40.4919	40.4919	40.4919	40.4919	40.4919	40.4919	40.4919	40.4919	40.4919	40.4919	40.4919	40.4919				St Dev	19.7543
																Post Mean	24.0833	19.6667	21.3182	18.6061	11	#DIV/0!	#DIV/0!	16.8571	35.75	9.33333	51.3333	67	66	17.8667	11.8	19.2857	10.75	9.25	30	40	21.3333	25			All Pts Post OP	#	50	11	30	9	38	6	23
															ΔDASH	#	23	22	21																							Mean	25.48	25.7273	24.7	20.5556	24.1316	40.5	19.7391
																%	0.442308	0.423077	0.403846																							St Dev	25.766				24.7836
																Mean	-14.7273	-18.9587	-19.6667																						Good Pre OP	#	38	7	25	6
														Good	Good Outcome	#	41	#REF!	#REF!	#REF!	2	0	0	5	3	3	1	0	0	25	19	12	4	4	1	4	4	3				Mean	47.7632	68	46.2	38.3333
																%	0.773585	#REF!	#REF!	#REF!	1	#DIV/0!	#DIV/0!	0.625	0.75	1	0.333333	0	0	0.833333	0.791667	0.75	1	1	1	0.666667	0.666667	0.5				St Dev	20.6874
															Change	#	24	22	21	#REF!	2	#REF!	#REF!	5	#REF!	#REF!	1	#REF!	#REF!	25	#REF!	#REF!	4	#REF!	#REF!	4	#REF!	#REF!			Bad Pre OP	#	10	3	5	2
																%	0.45283	0.785714	0.75	#REF!	1	#REF!	#REF!	0.625	#REF!	#REF!	0.333333	#REF!	#REF!	0.833333	#REF!	#REF!	1	#REF!	#REF!	0.666667	#REF!	#REF!				Mean	61	32	60	75
																Mean	77.8333	#REF!	#REF!	#REF!	75	#REF!	#REF!	78.8	#REF!	#REF!				79.2	#REF!	#REF!	73.75	#REF!	#REF!	75	#REF!	#REF!				St Dev	13.7032
															SANE	#	24	#REF!	#REF!	#REF!	1	#REF!	#REF!	5	#REF!	#REF!	1	#REF!	#REF!	25	#REF!	#REF!	4	#REF!	#REF!	4	#REF!	#REF!			Good Post OP	#	40	7	25	8	30	3	19
																%	0.774194	#REF!	#REF!	#REF!	1	#REF!	#REF!	0.714286	#REF!	#REF!	0.333333	#REF!	#REF!	0.833333	#REF!	#REF!	1	#REF!	#REF!	0.8	#REF!	#REF!				Mean	18.2	13.2857	18.8	12.5	17.6	39.3333	13.6842
																Pre Mean	47.7632	#REF!	#REF!	#REF!	50			50	#REF!	#REF!				46.2	#REF!	#REF!	45	#REF!	#REF!	57.5	#REF!	#REF!				St Dev	21.1566				20.5408
																Post Mean	17.7083	#REF!	#REF!	#REF!	60	#REF!	#REF!	6	#REF!	#REF!				18.8	#REF!	#REF!	16.25	#REF!	#REF!	25	#REF!	#REF!			Bad Post OP	#	10	4	5	1	7	2	4
															ΔSANE	#	24	#REF!	#REF!																							Mean	54.6	47.5	54.2	85	49.1429	40	48.5
																%	0.8	#REF!	#REF!																							St Dev	22.297				27.9906
																Mean	-26.4583	#REF!	#REF!																					DASH	All Pts Pre OP	#	56	14	33	9
															DASH	#	19	#REF!	#REF!	#REF!	1			5	#REF!	#REF!	1	#REF!	#REF!	25	#REF!	#REF!	4	#REF!	#REF!	3	#REF!	#REF!				Mean	40.4919	41.2987	36.9504	39.1111
																%	0.791667	#REF!	#REF!	#REF!	1	#DIV/0!	#DIV/0!	0.714286	#REF!	#REF!	0.333333	#REF!	#REF!	0.833333	#REF!	#REF!	1	#REF!	#REF!	1	#REF!	#REF!				St Dev	19.0615
																																									All Pts Post OP	#	48	11	30	7	33	6	20
																																										Mean	20.4583	25.7273	17.8667	17.1429	18.6061	46.1667	11.8
																																										St Dev	21.4981				20.2314
																																									Good Pre OP	#	39	7	25	7
																																										Mean	40.2774	43.1039	37.2436	31.4286
																																										St Dev	18.6216
																Pre Mean	40.2774	#REF!	#REF!	#REF!	43.3636			44	#REF!	#REF!				37.2436	#REF!	#REF!	39.3333	#REF!	#REF!	55	#REF!	#REF!			Bad Pre OP	#	11	4	5	2
																Post Mean	17.1053	#REF!	#REF!	#REF!	11	#REF!	#REF!	15.4	#REF!	#REF!				12.44	#REF!	#REF!	10.75	#REF!	#REF!	40	#REF!	#REF!				Mean	44.2727	34.25	43.6	66
															ΔDASH	#	18	#REF!	#REF!																							St Dev	20.4357
																%	0.782609	#REF!	#REF!																						Good Post OP	#	39	7	25	7	27	3	17
																Mean	-20.3737	#REF!	#REF!																							Mean	14.4103	12.5714	12.44	17.1429	12.7037	38.6667	7.41176
														Bad	Bad Outcome	#	12	#REF!	#REF!	#REF!	0	0	0	3	1	0	2	2	2	5	5	4	0	0	0	2	2	3				St Dev	15.9353				14.088
																%	0.226415	#REF!	#REF!	#REF!	0	#DIV/0!	#DIV/0!	0.375	0.25	0	0.666667	1	1	0.166667	0.208333	0.25	0	0	0	0.333333	0.333333	0.5			Bad Post OP	#	9	4	5	0	5	2	3
															Change	#	6	6	7	#REF!	0	#REF!	#REF!	3	#REF!	#REF!	2	#REF!	#REF!	5	#REF!	#REF!	0	#REF!	#REF!	2	#REF!	#REF!				Mean	46.6667	48.75	45	#DIV/0!	48.8	67	36.6667
																%	0.113208	0.214286	0.25	#REF!	0	#REF!	#REF!	0.375	#REF!	#REF!	0.666667	#REF!	#REF!	0.166667	#REF!	#REF!	0	#REF!	#REF!	0.333333	#REF!	#REF!				St Dev	23.622				24.3249
																Mean	7.5	#REF!	#REF!	#REF!							0	#REF!	#REF!	9	#REF!	#REF!				0	#REF!
															SANE	#	7	#REF!	#REF!	#REF!	0	#REF!	#REF!	2	#REF!	#REF!	2	#REF!	#REF!	5	#REF!	#REF!	0	#REF!	#REF!	1	#REF!	#REF!
																%	0.225806	#REF!	#REF!	#REF!	0	#REF!	#REF!	0.285714	#REF!	#REF!	0.666667	#REF!	#REF!	0.166667	#REF!	#REF!	0	#REF!	#REF!	0.2	#REF!	#REF!
																Pre Mean	61	#REF!	#REF!	#REF!							60	#REF!	#REF!	43.6	#REF!	#REF!
																Post Mean	54.4286	#REF!	#REF!	#REF!							45	#REF!	#REF!	45	#REF!	#REF!
															ΔSANE	#	6	#REF!	#REF!
																%	0.2	#REF!	#REF!
																Mean	3.5	#REF!	#REF!
															DASH	#	5	#REF!	#REF!	#REF!	0	#REF!	#REF!	2	#REF!	#REF!	2	#REF!	#REF!	5	#REF!	#REF!	0	#REF!	#REF!	0	#REF!	#REF!		Demographics		All Shoulders	Tendonitis	PT	FT
																%	0.208333	#REF!	#REF!	#REF!	0	#REF!	#REF!	0.285714	#REF!	#REF!	0.666667	#REF!	#REF!	0.166667	#REF!	#REF!	0	#REF!	#REF!	0	#REF!	#REF!		All Patients	Total	59	16	33	10
																Pre Mean	44.2727	#REF!	#REF!	#REF!							50	#REF!	#REF!	43.6	#REF!	#REF!									Male	34	12	17	5
																Post Mean	50.6	#REF!	#REF!	#REF!							77	#REF!	#REF!	45	#REF!	#REF!									Female	25	4	16	5
															ΔDASH	#	5	#REF!	#REF!																						Mean Age	53.9153	45.5	56.1212	60.1
																%	0.217391	#REF!	#REF!																					Improved at 6 Mo	Total	41	8	25	8
																Mean	5.6	#REF!	#REF!																						Male	22	7	11	#VALUE!
														UK	Unknown Outcome	#	6	#REF!	#REF!	#REF!	0	#REF!	#REF!	2	#REF!	#REF!	1	#REF!	#REF!	3	#REF!	#REF!	0	#REF!	#REF!	0	#REF!	#REF!			Female	19	1	14	#VALUE!
																%	0.115385	#REF!	#REF!	#REF!	0	#REF!	#REF!	0.0384615	#REF!	#REF!	0.0192308	#REF!	#REF!	0.0576923	#REF!	#REF!	0	#REF!	#REF!	0	#REF!	#REF!			Mean Age	55.561	40	58.8	61
															Change	#	0	0	0	0	0	#REF!	#REF!	0	#REF!	#REF!	0	#REF!	#REF!	0	#REF!	#REF!	0	#REF!	#REF!	0	#REF!	#REF!		Not Improved at 6 Mo	Total	12	5	5	2
																%	0	0	0	0	0	#REF!	#REF!	0	#REF!	#REF!	0	#REF!	#REF!	0	#REF!	#REF!	0	#REF!	#REF!	0	#REF!	#REF!			Male	8	3	4	#VALUE!
																Mean																									Female	4	2	1	#VALUE!
															SANE	#	0	#REF!	#REF!	#REF!	0	#REF!	#REF!	0	#REF!	#REF!	0	#REF!	#REF!	0	#REF!	#REF!	0	#REF!	#REF!	0	#REF!	#REF!			Mean Age	53.9167	53.4	53.4	56.5
																%	0	#REF!	#REF!	#REF!	0	#REF!	#REF!	0	#REF!	#REF!	0	#REF!	#REF!	0	#REF!	#REF!	0	#REF!	#REF!	0	#REF!	#REF!
																Pre Mean		#REF!	#REF!	#REF!					#REF!
																Post Mean									#REF!
															ΔSANE	#	0	#REF!	#REF!
																%	0	#REF!	#REF!
																Mean		#REF!
															DASH	#	0	#REF!	#REF!	#REF!	0	#REF!	#REF!	0	#REF!	#REF!	0	#REF!	#REF!	0	#REF!	#REF!	0	#REF!	#REF!	0	#REF!	#REF!
																%	0	#REF!	#REF!	#REF!	0	#REF!	#REF!	0	#REF!	#REF!	0	#REF!	#REF!	0	#REF!	#REF!	0	#REF!	#REF!	0	#REF!	#REF!
																Pre Mean		#REF!		#REF!					#REF!
																Post Mean		#REF!		#REF!					#REF!
															ΔDASH	#	0	#REF!	#REF!
																%	0	#REF!	#REF!
																Mean		#REF!
Exclude
2017-03-13	Chercover	Sean	R	M	50	1	NA	YA	Tmod	<50%	articular	normal	none	N	Surg prior 2006 & 2008, Surg done 4/27/17 - debride RC & labrum	2017-03-13	43	UK	UK	UK	NA	43		30	25										NA	NA	UK	N	UK
2016-01-25	Ernsteen	Scott	L	M	55	1	NA	YA	FT	<50%	articular	mild	ac jt, SLAP II	Y	Vcell 10/14/15, prev surg 2015 RC repair, SLAP and RC repair surg 12/7/17	2017-10-18	36	?	Y	N	N	57		0	2						#NUM!				2016-07-30	6	25	Y	10
2018-02-05	Biggam	Kathleen	R	F	64	1	NA	N	?			severe	bilateral bone-on-bone glenohumeral arthrosis	N	No MRI, no sign of RC problem, severe arthrosis - possibly exclude	2018-02-05	32	NA	NA	NA	NA	32		60	38.6364					NA	NA	NA	N	NA	NA	NA	NA	NA	NA
																																									NA	N	UK	UK	N
																																									10	Y	5	Y	Y
																																								N						NA	N
																																								Y						3	Y
																																								NA	NA	NA	NA	NA	NA	NA	NA	NA	NA
[truncated: 38 more columns]

## Sheet: Chart Only
		6+ Mo		1+ Yr		2+ Yr
		Total	%	Total	%	Total	%
Total Pt	49 @ 6 Mo	45	0.918367	38	0.77551	22	0.44898
Unknown		4	0.0816327	6	0.122449	4	0.0816327
Good Outcome		38	0.844444	30	0.789474	17	0.772727
Bad Outcome		7	0.155556	8	0.210526	5	0.227273
NA		14		5		23
Tnormal	4	4	0.0816327	2	0.0408163	2	0.0408163
Unknown		0	0	0	0	0	0
Good Outcome		3	0.75	1	0.5	1	0.5
Bad Outcome		1	0.25	1	0.5	1	0.5
NA		0		2		2
Tmild	9	3	0.0612245	2	0.0408163	2	0.0408163
Unknown		2	0.0408163	3	0.0612245	0	0
Good Outcome		3	1	2	1	2	1
Bad Outcome		0	0	0	0	0	0
NA		4		4		7
Tmoderate	3	2	0.0408163	2	0.0408163	1	0.0204082
Unknown		0	0	0	0	0	0
Good Outcome		0	0	0	0	0	0
Bad Outcome		2	1	2	1	1	1
NA		1		1		2
PT	35	27	0.55102	23	0.469388	12	0.244898
Unknown		2	0.0408163	3	0.0612245	4	0.0816327
Good Outcome		23	0.851852	18	0.782609	9	0.75
Bad Outcome		4	0.148148	5	0.217391	3	0.25
NA		6		9		19
FT/PT	5	4	0.08	4	0.0816327	1	0.02
Unknown		0	0	0	0	0	0
Good Outcome		4	1	4	1	1	1
Bad Outcome		0	0	0	0	0	0
NA		1		1		4
FT	6	5	0.102041	5	0.102041	4	0.0816327
Unknown		0	0	0	0	0	0
Good Outcome		5	1	5	1	4	1
Bad Outcome		0	0	0	0	0	0
NA		1		1		2

## Sheet: Final Table
Final Tables
	Results		Pre Treatment				6+ Mo				1+ Yr				2+ Yr						6+ Mo				1+ Yr				2+ Yr
			All Pts	Tendonitis	PT	FT	All 6 mo Pts	Tendonitis	PT	FT	All 1 Yr Pts	Tendonitis	PT	FT	All 2 Yr Pts	Tendonitis	PT	FT			All 6 mo Pts	Tendonitis	PT	FT	All 1 Yr Pts	Tendonitis	PT	FT	All 2 Yr Pts	Tendonitis	PT	FT
Overall Outcome	Improved	#					37	6	23	8	28	3	17	8	16	3	9	4		% improv	0.78	0.63	0.82	0.8	0.74	0.5	0.77	0.8	0.67	0.6	0.75	0.57
	Not Improved	#					10	3	5	2	10	3	5	2	8	2	3	3
% Improv	All Patients	#					47	9	28	10	38	6	22	10	23	4	12	7
		Mean					61.7	51	65.8929	59.5	59.7368	38.3333	63.4091	64.5	58.1739	52.5	64.8333	50
		StDev					34.8				40.134				38.2975
	Improved	#					37	6	23	8	28	3	17	8	16	3	9	4
		Mean					77.1	76.5	78.2609	74.375	81.0714	76.6667	82.0588	80.625	80.8	70	83.7	82.5
	Not Improved	#					10	3	5	2	10	3	5	2	7	1	3	3
		Mean					4.5	0	9	0	0	0	0	0	6.4	0	8.3	6.66667
SANE	All Patients	#	46	6	32	8	44	7	28	9	36	6	21	9	22	4	12	6
		Mean	50.8696	50	49.0625	47.5	26.3864	25.7143	26.1071	20.5556	25.4722	40.5	21.619	17.2222	22.8636	19	23.9167	22.5
		StDev	20.4479				26.0806				24.783				25.1686
	Improved	#	34	5	23	6	36	5	23	8	28	3	17	8	16	3	9	4
		Mean	47.2059	80	45.4348	38.3333	19.8611	18	20	12.5	18.9	39.3	15.3	10.6	13.8	2	20	7.5
		StDev	21.6				21.6				20.6				17.3
	Not Improved	#	8	1	5	2	8	2	5	1	7	2	4	1	5	1	2	2
		Mean	63.75	20	60	75	55.75	45	54.2	85	49.1	40	48.5	70	56.2	70	40.5	52.5
		StDev	9.2				25.1				28				29.4
DASH	All Patients	#	51	10	32	9	42	7	28	7	31	6	18	7	19	4	11	4
		Mean	40.7291	44.0182	36.4688	39.1111	21.4524	34.2857	17.7857	17.1429	19.5806	46.1667	12.7222	9.14286	24.2105	23.5	23.7273	18.75
		StDev	19.5196				22.2658				20.4838				23.869
	Improved	#	34	4	23	7	35	5	23	7	25	3	15	7	14	3	8	3
		Mean	39.3369	39.9318	36.5099	31.4286	14.9143	17.2	11.8696	17.1429	13.4	38.7	7.9	9.14286	18.4	9.33333	20.9	10.7
		StDev	19.3				16				14.3				22.4
	Not Improved	#	10	3	5	2	7	2	5	0	5	2	3	0	4	1	2	1
		Mean	46.6	38.6667	43.6	66	54.1429	77	45	0	48.8	67	36.7	0	47.3	66	40	43
		StDev	19.9				21.2				24.3				18.7
	P Values						All Patients
	SANE pre good vs bad			0.04			SANE
	SANE 6mo good vs bad			0.0002			pre to 6mo		<0.0001
	SANE pre to 6mo good			<0.0001			pre to 1 yr		<0.0001
	SANE pre to 6mo bad			0.41			pre to 2 yr		<0.0001
	SANE 1 yr good vs bad			0.003
	SANE pre to 1 Yr good			<0.0001			DASH
	SANE pre to 1 Yr bad			0.18			pre to 5 mo		<0.0001
	SANE 2 yr good vs bad			0.0007			pre to 1 yr		<0.0001
	SANE pre to 2 Yr good			<0.0001			pre to 2 yr		0.004
	SANE pre to 2 Yr bad			0.5
	DASH pre good vs bad			0.3
	DASH 6mo good vs bad			<0.0001
	DASH pre to 6mo good			<0.0001
	DASH pre to 6mo bad			0.47
	DASH 1 yr good vs bad			0.0001
	DASH pre to 1 yr good			<0.0001
	DASH pre to 1yr bad			0.85
	DASH 2 yr good vs bad			0.03
	DASH pre to 2 yr good			0.002
	DASH pre to 2 yr bad			0.95

[truncated: 2 more sheets: Injections, Raw Data]
